# Supplementary material for: (Z)-3-(Anthracen-9-yl)-1-(2-eth­oxy­phen­yl)prop-2-en-1-one
Source: Acta Crystallogr Sect E Struct Rep Online. 2010 Sep 30;66(Pt 10):o2669–70. doi: 10.1107/S1600536810038183 (PMC2983337; doi:10.1107/S1600536810038183)
Supplement: Supplementary file 1 [file e-66-o2669-sup1.cif]

##############################################################################
###                                                                        ###
###        Electronic paper (Acta Crystallographica Section E)             ###
###                                                                        ###
##############################################################################
#                                                                            #
# This CIF contains the data in a paper accepted for publication in Acta     #
# Crystallographica Section E. It conforms to the requirements of Notes      #
# for Authors for Section E, and has been peer reviewed under the auspices   #
# of the IUCr Commission on Journals.                                        #
#                                                                            #
# Full details of the Crystallographic Information File format               #
# are given in the paper "The Crystallographic Information File (CIF):       #
# a New Standard Archive File for Crystallography" by S. R. Hall, F. H.      #
# Allen and I. D. Brown [Acta Cryst. (1991), A47, 655-685].                  #
#                                                                            #
# The current version of the core CIF dictionary is obtainable from          #
# ftp://ftp.iucr.org/pub/cif_core.dic. The current version number is 2.4.    #
#                                                                            #
# Software is freely available for graphical display of the structure(s) in  #
# this CIF.  For information consult the CIF home page http://www.iucr.org/  #
# cif/home.html                                                              #
#                                                                            #
# This file may be used for bona fide research purposes within the           #
# scientific community so long as proper attribution is given to the journal # 
# article from which it was obtained.                                        #
#                                                                            #
##############################################################################
                                             
data_global
_audit_creation_method     'form.cif (version 2.0)'
_journal_data_validation_number     ?
_journal_date_recd_electronic     2010-09-14
_journal_date_accepted     2010-09-24
_journal_name_full     'Acta Crystallographica, Section E'
_journal_year     2010
_journal_volume     66
_journal_issue     10
_journal_page_first     o2669
_journal_page_last     o2670
_journal_paper_category     QO
_journal_coeditor_code     RZ2490
_publ_contact_author_name     'Assoc.Prof. Dr. Suchada Chantrapromma'
_publ_contact_author_address
;
      Department of Chemistry
      Faculty of Science
      Prince of Songkla University
      Hat-Yai, Songkhla 90112
      THAILAND
;
_publ_contact_author_email     'suchada.c@psu.ac.th'
_publ_contact_author_fax     '66 74 212918'
_publ_contact_author_phone     '66 74 288447'
_publ_section_title
;
(<i>Z</i>)-3-(Anthracen-9-yl)-1-(2-ethoxyphenyl)prop-2-en-1-one
;
_publ_section_title_footnote
;
 This paper is dedicated to the late His Royal Highness Prince Mahidol of
Songkla for his contributions to the development of medical education in
Thailand on the occasion of Mahidol Day which falls on the 24th September.
;
loop_
    _publ_author_name
    _publ_author_footnote
    _publ_author_address
    'Jaruwan Joothamongkhon' ?
;     Crystal Materials Research Unit
      Department of Chemistry
      Faculty of Science
      Prince of Songkla University
      Hat-Yai, Songkhla 90112
      Thailand
;
    'Suchada Chantrapromma'
;
      Thomson Reuters ResearcherID: A-5085-2009.
;
;     Crystal Materials Research Unit
      Department of Chemistry
      Faculty of Science
      Prince of Songkla University
      Hat-Yai, Songkhla 90112
      Thailand
;
    'Thawanrat Kobkeatthawin' ?
;     Crystal Materials Research Unit
      Department of Chemistry
      Faculty of Science
      Prince of Songkla University
      Hat-Yai, Songkhla 90112
      Thailand
;
    'Hoong-Kun Fun'
;
      Additional correspondence author, e-mail: hkfun@usm.my.
      Thomson Reuters ResearcherID: A-3561-2009.
;
;     X-ray Crystallography Unit
      School of Physics
      Universiti Sains Malaysia
      11800 USM, Penang
      Malaysia
;
data_I
_audit_creation_method     SHELXL-97
_chemical_name_systematic
;
(<i>Z</i>)-3-(Anthracen-9-yl)-1-(2-ethoxyphenyl)prop-2-en-1-one
;
_chemical_name_common
;
;
_chemical_formula_moiety     'C25 H20 O2'
_chemical_formula_sum     'C25 H20 O2'
_chemical_formula_iupac     'C25 H20 O2'
_chemical_formula_weight     352.41
_chemical_melting_point     ?
_chemical_melting_point_gt     419
_chemical_melting_point_lt     421
_symmetry_cell_setting     orthorhombic
_symmetry_space_group_name_H-M     'P 21 21 21'
_symmetry_space_group_name_Hall     'P 2ac 2ab'
loop_
    _symmetry_equiv_pos_as_xyz
    'x, y, z'
    '-x+1/2, -y, z+1/2'
    '-x, y+1/2, -z+1/2'
    'x+1/2, -y+1/2, -z'
_cell_length_a     5.44420(10)
_cell_length_b     10.7665(2)
_cell_length_c     32.2160(7)
_cell_angle_alpha     90.00
_cell_angle_beta     90.00
_cell_angle_gamma     90.00
_cell_volume     1888.34(6)
_cell_formula_units_Z     4
_cell_measurement_reflns_used     3190
_cell_measurement_theta_min     1.99
_cell_measurement_theta_max     30.00
_cell_measurement_temperature     100
_exptl_crystal_description     Plate
_exptl_crystal_colour     Yellow
_exptl_crystal_size_max     0.47
_exptl_crystal_size_mid     0.16
_exptl_crystal_size_min     0.07
_exptl_crystal_density_diffrn     1.240
_exptl_crystal_density_meas     ?
_exptl_crystal_density_method     'not measured'
_exptl_crystal_F_000     744
_exptl_absorpt_coefficient_mu     0.077
_exptl_absorpt_correction_type     multi-scan
_exptl_absorpt_process_details     '(SADABS; Bruker, 2005)'
_exptl_absorpt_correction_T_min     0.9643
_exptl_absorpt_correction_T_max     0.9948
_exptl_special_details
;
The crystal was placed in the cold stream of an Oxford Cryosystems Cobra
open-flow nitrogen cryostat (Cosier & Glazer, 1986) operating at 120.0(1) K.
;
_diffrn_ambient_temperature     100
_diffrn_radiation_type     'MoK\a'
_diffrn_radiation_wavelength     0.71073
_diffrn_radiation_source     'sealed tube'
_diffrn_radiation_monochromator     'graphite'
_diffrn_measurement_device_type     'Bruker APEXII CCD area-detector'
_diffrn_measurement_method     '\f and \w scans'
_diffrn_detector_area_resol_mean     ?
_diffrn_reflns_number     18936
_diffrn_reflns_av_R_equivalents     0.0546
_diffrn_reflns_av_sigmaI/netI     0.0391
_diffrn_reflns_theta_min     1.99
_diffrn_reflns_theta_max     30.00
_diffrn_reflns_theta_full     30.00
_diffrn_measured_fraction_theta_max     1.000
_diffrn_measured_fraction_theta_full     1.000
_diffrn_reflns_limit_h_min     -7
_diffrn_reflns_limit_h_max     7
_diffrn_reflns_limit_k_min     -13
_diffrn_reflns_limit_k_max     15
_diffrn_reflns_limit_l_min     -38
_diffrn_reflns_limit_l_max     45
_diffrn_standards_number     0
_diffrn_standards_interval_count     ?
_diffrn_standards_interval_time     ?
_diffrn_standards_decay_%     ?
_refine_special_details
;
Refinement of <i>F</i>^2^ against ALL reflections. The weighted <i>R</i>-factor
<i>wR</i> and goodness of fit <i>S</i> are based on <i>F</i>^2^, conventional
<i>R</i>-factors <i>R</i> are based on <i>F</i>, with <i>F</i> set to zero for
negative <i>F</i>^2^. The threshold expression of <i>F</i>^2^ >
\s(<i>F</i>^2^) is used only for calculating <i>R</i>-factors(gt) <i>etc</i>.
and is not relevant to the choice of reflections for refinement.
<i>R</i>-factors based on <i>F</i>^2^ are statistically about twice as large
as those based on <i>F</i>, and <i>R</i>- factors based on ALL data will be
even larger.
;
_reflns_number_total     3190
_reflns_number_gt     2632
_reflns_threshold_expression     I>2\s(I)
_refine_ls_structure_factor_coef     Fsqd
_refine_ls_matrix_type     full
_refine_ls_R_factor_all     0.0592
_refine_ls_R_factor_gt     0.0437
_refine_ls_wR_factor_gt     0.0937
_refine_ls_wR_factor_ref     0.1021
_refine_ls_goodness_of_fit_ref     1.035
_refine_ls_restrained_S_all     1.035
_refine_ls_number_reflns     3190
_refine_ls_number_parameters     245
_refine_ls_number_restraints     0
_refine_ls_hydrogen_treatment     constr
_refine_ls_weighting_scheme     calc
_refine_ls_weighting_details
         'calc w=1/[\s^2^(Fo^2^)+(0.0420P)^2^+0.4942P] where P=(Fo^2^+2Fc^2^)/3'
_atom_sites_solution_hydrogens     geom
_atom_sites_solution_primary     direct
_atom_sites_solution_secondary     difmap
_refine_ls_shift/su_max     0.001
_refine_ls_shift/su_mean     0.001
_refine_diff_density_max     0.286
_refine_diff_density_min     -0.193
_refine_ls_extinction_method     none
_refine_ls_extinction_coef     ?
loop_
    _atom_type_symbol
    _atom_type_description
    _atom_type_scat_dispersion_real
    _atom_type_scat_dispersion_imag
    _atom_type_scat_source
    'C' 'C' 0.0033 0.0000
                         'International Tables Vol C Tables 4.2.6.8 and 6.1.1.4'
    'H' 'H' 0.0000 0.0000
                         'International Tables Vol C Tables 4.2.6.8 and 6.1.1.4'
    'O' 'O' 0.0106 0.0000
                         'International Tables Vol C Tables 4.2.6.8 and 6.1.1.4'
_computing_data_collection     'APEX2 (Bruker, 2005)'
_computing_cell_refinement     'SAINT (Bruker, 2005)'
_computing_data_reduction     'SAINT (Bruker, 2005)'
_computing_structure_solution     'SHELXTL (Sheldrick, 2008)'
_computing_structure_refinement     'SHELXTL (Sheldrick, 2008)'
_computing_molecular_graphics     'SHELXTL (Sheldrick, 2008)'
_computing_publication_material
;
SHELXTL (Sheldrick, 2008) and PLATON (Spek, 2009)
;
loop_
    _atom_site_type_symbol
    _atom_site_label
    _atom_site_fract_x
    _atom_site_fract_y
    _atom_site_fract_z
    _atom_site_U_iso_or_equiv
    _atom_site_adp_type
    _atom_site_calc_flag
    _atom_site_refinement_flags
    _atom_site_occupancy
    _atom_site_disorder_assembly
    _atom_site_disorder_group
    O O1 -0.0044(2) 0.12896(14) 0.83325(4) 0.0251(3) Uani d . 1 . .
    O O2 0.5039(3) -0.11326(13) 0.80475(4) 0.0281(3) Uani d . 1 . .
    C C1 0.3555(4) -0.08224(18) 0.77249(6) 0.0222(4) Uani d . 1 . .
    C C2 0.3530(4) -0.1433(2) 0.73429(6) 0.0290(5) Uani d . 1 . .
    H H2A 0.4665 -0.2057 0.7288 0.035 Uiso calc R 1 . .
    C C3 0.1806(4) -0.1105(2) 0.70459(6) 0.0311(5) Uani d . 1 . .
    H H3A 0.1805 -0.1508 0.6791 0.037 Uiso calc R 1 . .
    C C4 0.0084(4) -0.0187(2) 0.71237(6) 0.0290(4) Uani d . 1 . .
    H H4A -0.1093 0.0013 0.6925 0.035 Uiso calc R 1 . .
    C C5 0.0135(4) 0.04316(19) 0.75010(6) 0.0242(4) Uani d . 1 . .
    H H5A -0.1019 0.1048 0.7554 0.029 Uiso calc R 1 . .
    C C6 0.1884(3) 0.01477(17) 0.78025(5) 0.0187(4) Uani d . 1 . .
    C C7 0.1887(3) 0.08877(17) 0.81949(6) 0.0174(4) Uani d . 1 . .
    C C8 0.4287(3) 0.11964(17) 0.83872(6) 0.0175(4) Uani d . 1 . .
    H H8A 0.5698 0.1084 0.8229 0.021 Uiso calc R 1 . .
    C C9 0.4541(3) 0.16241(17) 0.87726(6) 0.0193(4) Uani d . 1 . .
    H H9A 0.6114 0.1843 0.8858 0.023 Uiso calc R 1 . .
    C C10 0.2511(3) 0.17797(19) 0.90773(5) 0.0194(4) Uani d . 1 . .
    C C11 0.1582(3) 0.07403(18) 0.92908(6) 0.0207(4) Uani d . 1 . .
    C C12 0.2619(4) -0.04731(19) 0.92423(6) 0.0261(4) Uani d . 1 . .
    H H12A 0.3957 -0.0585 0.9067 0.031 Uiso calc R 1 . .
    C C13 0.1672(5) -0.1464(2) 0.94501(7) 0.0326(5) Uani d . 1 . .
    H H13A 0.2386 -0.2243 0.9419 0.039 Uiso calc R 1 . .
    C C14 -0.0399(5) -0.1318(2) 0.97134(7) 0.0352(5) Uani d . 1 . .
    H H14A -0.1049 -0.2006 0.9849 0.042 Uiso calc R 1 . .
    C C15 -0.1435(4) -0.0192(2) 0.97689(6) 0.0317(5) Uani d . 1 . .
    H H15A -0.2787 -0.0115 0.9943 0.038 Uiso calc R 1 . .
    C C16 -0.0488(4) 0.0885(2) 0.95640(6) 0.0244(4) Uani d . 1 . .
    C C17 -0.1518(4) 0.2059(2) 0.96189(6) 0.0264(4) Uani d . 1 . .
    H H17A -0.2869 0.2147 0.9793 0.032 Uiso calc R 1 . .
    C C18 -0.0574(3) 0.3102(2) 0.94196(6) 0.0239(4) Uani d . 1 . .
    C C19 -0.1629(4) 0.4308(2) 0.94695(6) 0.0304(5) Uani d . 1 . .
    H H19A -0.2990 0.4406 0.9641 0.036 Uiso calc R 1 . .
    C C20 -0.0687(4) 0.5313(2) 0.92721(7) 0.0337(5) Uani d . 1 . .
    H H20A -0.1417 0.6087 0.9306 0.040 Uiso calc R 1 . .
    C C21 0.1408(4) 0.5188(2) 0.90134(6) 0.0301(5) Uani d . 1 . .
    H H21A 0.2072 0.5887 0.8886 0.036 Uiso calc R 1 . .
    C C22 0.2456(4) 0.40556(19) 0.89496(6) 0.0243(4) Uani d . 1 . .
    H H22A 0.3804 0.3988 0.8774 0.029 Uiso calc R 1 . .
    C C23 0.1515(3) 0.29688(19) 0.91489(6) 0.0211(4) Uani d . 1 . .
    C C24 0.6799(4) -0.2118(2) 0.79972(7) 0.0326(5) Uani d . 1 . .
    H H24A 0.7919 -0.1932 0.7771 0.039 Uiso calc R 1 . .
    H H24C 0.5973 -0.2896 0.7937 0.039 Uiso calc R 1 . .
    C C25 0.8164(5) -0.2200(2) 0.84010(8) 0.0457(6) Uani d . 1 . .
    H H25C 0.9491 -0.2782 0.8374 0.069 Uiso calc R 1 . .
    H H25A 0.7066 -0.2473 0.8616 0.069 Uiso calc R 1 . .
    H H25B 0.8810 -0.1397 0.8472 0.069 Uiso calc R 1 . .
loop_
    _atom_site_aniso_label
    _atom_site_aniso_U_11
    _atom_site_aniso_U_22
    _atom_site_aniso_U_33
    _atom_site_aniso_U_12
    _atom_site_aniso_U_13
    _atom_site_aniso_U_23
    O1 0.0146(5) 0.0381(8) 0.0226(7) 0.0038(6) -0.0007(5) -0.0056(6)
    O2 0.0291(7) 0.0251(7) 0.0299(7) 0.0092(6) -0.0045(6) -0.0046(6)
    C1 0.0216(8) 0.0224(9) 0.0226(9) -0.0010(7) 0.0011(8) -0.0015(8)
    C2 0.0299(10) 0.0262(10) 0.0310(11) -0.0021(9) 0.0050(9) -0.0109(9)
    C3 0.0395(11) 0.0340(12) 0.0199(10) -0.0130(10) 0.0033(9) -0.0074(9)
    C4 0.0300(10) 0.0369(11) 0.0200(9) -0.0085(10) -0.0058(8) 0.0006(9)
    C5 0.0207(8) 0.0299(10) 0.0221(9) -0.0045(8) -0.0010(8) -0.0010(8)
    C6 0.0161(8) 0.0231(9) 0.0170(8) -0.0028(7) 0.0015(7) -0.0006(7)
    C7 0.0150(7) 0.0214(9) 0.0160(8) 0.0003(7) -0.0002(7) 0.0013(7)
    C8 0.0119(7) 0.0207(9) 0.0198(9) 0.0012(6) 0.0013(6) 0.0015(8)
    C9 0.0127(7) 0.0260(9) 0.0190(9) -0.0005(7) -0.0004(7) 0.0010(7)
    C10 0.0157(7) 0.0304(10) 0.0122(8) 0.0002(7) -0.0028(6) -0.0014(8)
    C11 0.0188(8) 0.0299(10) 0.0133(8) -0.0035(8) -0.0024(7) -0.0004(7)
    C12 0.0255(9) 0.0312(11) 0.0216(10) -0.0014(8) -0.0018(8) 0.0027(8)
    C13 0.0406(12) 0.0299(11) 0.0272(11) -0.0053(10) -0.0069(10) 0.0046(9)
    C14 0.0441(13) 0.0390(13) 0.0226(10) -0.0184(11) 0.0001(10) 0.0055(9)
    C15 0.0301(10) 0.0476(13) 0.0173(9) -0.0124(10) 0.0012(9) 0.0003(9)
    C16 0.0213(9) 0.0395(12) 0.0123(8) -0.0058(8) -0.0012(7) -0.0020(8)
    C17 0.0181(8) 0.0472(13) 0.0138(8) -0.0011(9) 0.0001(7) -0.0051(9)
    C18 0.0199(8) 0.0377(11) 0.0141(8) 0.0039(8) -0.0037(7) -0.0066(8)
    C19 0.0267(10) 0.0450(13) 0.0195(10) 0.0115(10) -0.0039(8) -0.0102(9)
    C20 0.0374(11) 0.0362(12) 0.0275(11) 0.0151(10) -0.0078(9) -0.0084(10)
    C21 0.0365(11) 0.0303(11) 0.0234(10) 0.0042(10) -0.0066(9) -0.0016(9)
    C22 0.0256(9) 0.0307(11) 0.0165(9) 0.0025(8) -0.0031(7) 0.0003(8)
    C23 0.0186(8) 0.0304(10) 0.0143(8) 0.0012(8) -0.0047(7) -0.0026(7)
    C24 0.0318(10) 0.0232(10) 0.0427(13) 0.0091(9) 0.0012(10) -0.0019(9)
    C25 0.0477(14) 0.0398(14) 0.0496(15) 0.0210(12) -0.0065(13) 0.0051(12)
_geom_special_details
;
All e.s.d.'s (except the e.s.d. in the dihedral angle between two l.s. planes)
are estimated using the full covariance matrix. The cell e.s.d.'s are taken
into account individually in the estimation of e.s.d.'s in distances, angles
and torsion angles; correlations between e.s.d.'s in cell parameters are only
used when they are defined by crystal symmetry. An approximate (isotropic)
treatment of cell e.s.d.'s is used for estimating e.s.d.'s involving l.s.
planes.
;
loop_
    _geom_bond_atom_site_label_1
    _geom_bond_atom_site_label_2
    _geom_bond_site_symmetry_2
    _geom_bond_distance
    _geom_bond_publ_flag
    O1 C7 . 1.220(2) ?
    O2 C1 . 1.358(2) ?
    O2 C24 . 1.438(2) ?
    C1 C2 . 1.395(3) ?
    C1 C6 . 1.407(3) ?
    C2 C3 . 1.386(3) ?
    C2 H2A . 0.9300 ?
    C3 C4 . 1.386(3) ?
    C3 H3A . 0.9300 ?
    C4 C5 . 1.386(3) ?
    C4 H4A . 0.9300 ?
    C5 C6 . 1.394(3) ?
    C5 H5A . 0.9300 ?
    C6 C7 . 1.494(3) ?
    C7 C8 . 1.483(2) ?
    C8 C9 . 1.331(3) ?
    C8 H8A . 0.9300 ?
    C9 C10 . 1.488(2) ?
    C9 H9A . 0.9300 ?
    C10 C11 . 1.408(3) ?
    C10 C23 . 1.409(3) ?
    C11 C12 . 1.432(3) ?
    C11 C16 . 1.438(3) ?
    C12 C13 . 1.361(3) ?
    C12 H12A . 0.9300 ?
    C13 C14 . 1.420(3) ?
    C13 H13A . 0.9300 ?
    C14 C15 . 1.349(3) ?
    C14 H14A . 0.9300 ?
    C15 C16 . 1.430(3) ?
    C15 H15A . 0.9300 ?
    C16 C17 . 1.394(3) ?
    C17 C18 . 1.392(3) ?
    C17 H17A . 0.9300 ?
    C18 C19 . 1.429(3) ?
    C18 C23 . 1.440(3) ?
    C19 C20 . 1.356(3) ?
    C19 H19A . 0.9300 ?
    C20 C21 . 1.419(3) ?
    C20 H20A . 0.9300 ?
    C21 C22 . 1.362(3) ?
    C21 H21A . 0.9300 ?
    C22 C23 . 1.430(3) ?
    C22 H22A . 0.9300 ?
    C24 C25 . 1.501(3) ?
    C24 H24A . 0.9700 ?
    C24 H24C . 0.9700 ?
    C25 H25C . 0.9600 ?
    C25 H25A . 0.9600 ?
    C25 H25B . 0.9600 ?
loop_
    _geom_angle_atom_site_label_1
    _geom_angle_atom_site_label_2
    _geom_angle_atom_site_label_3
    _geom_angle_site_symmetry_1
    _geom_angle_site_symmetry_3
    _geom_angle
    _geom_angle_publ_flag
    C1 O2 C24 . . 119.44(16) ?
    O2 C1 C2 . . 124.38(18) ?
    O2 C1 C6 . . 115.55(16) ?
    C2 C1 C6 . . 120.01(18) ?
    C3 C2 C1 . . 119.7(2) ?
    C3 C2 H2A . . 120.2 ?
    C1 C2 H2A . . 120.2 ?
    C4 C3 C2 . . 121.02(19) ?
    C4 C3 H3A . . 119.5 ?
    C2 C3 H3A . . 119.5 ?
    C5 C4 C3 . . 119.2(2) ?
    C5 C4 H4A . . 120.4 ?
    C3 C4 H4A . . 120.4 ?
    C4 C5 C6 . . 121.3(2) ?
    C4 C5 H5A . . 119.3 ?
    C6 C5 H5A . . 119.3 ?
    C5 C6 C1 . . 118.72(17) ?
    C5 C6 C7 . . 118.25(16) ?
    C1 C6 C7 . . 123.03(16) ?
    O1 C7 C8 . . 121.85(16) ?
    O1 C7 C6 . . 119.69(16) ?
    C8 C7 C6 . . 118.27(15) ?
    C9 C8 C7 . . 123.95(16) ?
    C9 C8 H8A . . 118.0 ?
    C7 C8 H8A . . 118.0 ?
    C8 C9 C10 . . 125.25(16) ?
    C8 C9 H9A . . 117.4 ?
    C10 C9 H9A . . 117.4 ?
    C11 C10 C23 . . 120.25(16) ?
    C11 C10 C9 . . 119.99(17) ?
    C23 C10 C9 . . 119.76(17) ?
    C10 C11 C12 . . 122.03(17) ?
    C10 C11 C16 . . 119.65(18) ?
    C12 C11 C16 . . 118.32(18) ?
    C13 C12 C11 . . 120.80(19) ?
    C13 C12 H12A . . 119.6 ?
    C11 C12 H12A . . 119.6 ?
    C12 C13 C14 . . 120.5(2) ?
    C12 C13 H13A . . 119.7 ?
    C14 C13 H13A . . 119.7 ?
    C15 C14 C13 . . 120.7(2) ?
    C15 C14 H14A . . 119.6 ?
    C13 C14 H14A . . 119.6 ?
    C14 C15 C16 . . 121.1(2) ?
    C14 C15 H15A . . 119.4 ?
    C16 C15 H15A . . 119.4 ?
    C17 C16 C15 . . 122.11(18) ?
    C17 C16 C11 . . 119.38(19) ?
    C15 C16 C11 . . 118.5(2) ?
    C18 C17 C16 . . 121.65(18) ?
    C18 C17 H17A . . 119.2 ?
    C16 C17 H17A . . 119.2 ?
    C17 C18 C19 . . 122.20(18) ?
    C17 C18 C23 . . 119.37(19) ?
    C19 C18 C23 . . 118.42(19) ?
    C20 C19 C18 . . 121.36(19) ?
    C20 C19 H19A . . 119.3 ?
    C18 C19 H19A . . 119.3 ?
    C19 C20 C21 . . 120.3(2) ?
    C19 C20 H20A . . 119.9 ?
    C21 C20 H20A . . 119.9 ?
    C22 C21 C20 . . 120.7(2) ?
    C22 C21 H21A . . 119.7 ?
    C20 C21 H21A . . 119.7 ?
    C21 C22 C23 . . 120.98(19) ?
    C21 C22 H22A . . 119.5 ?
    C23 C22 H22A . . 119.5 ?
    C10 C23 C22 . . 122.13(17) ?
    C10 C23 C18 . . 119.57(18) ?
    C22 C23 C18 . . 118.26(18) ?
    O2 C24 C25 . . 106.01(18) ?
    O2 C24 H24A . . 110.5 ?
    C25 C24 H24A . . 110.5 ?
    O2 C24 H24C . . 110.5 ?
    C25 C24 H24C . . 110.5 ?
    H24A C24 H24C . . 108.7 ?
    C24 C25 H25C . . 109.5 ?
    C24 C25 H25A . . 109.5 ?
    H25C C25 H25A . . 109.5 ?
    C24 C25 H25B . . 109.5 ?
    H25C C25 H25B . . 109.5 ?
    H25A C25 H25B . . 109.5 ?
loop_
    _geom_torsion_atom_site_label_1
    _geom_torsion_atom_site_label_2
    _geom_torsion_atom_site_label_3
    _geom_torsion_atom_site_label_4
    _geom_torsion_site_symmetry_1
    _geom_torsion_site_symmetry_2
    _geom_torsion_site_symmetry_3
    _geom_torsion_site_symmetry_4
    _geom_torsion
    _geom_torsion_publ_flag
    C24 O2 C1 C2 . . . . 2.8(3) ?
    C24 O2 C1 C6 . . . . 179.74(18) ?
    O2 C1 C2 C3 . . . . 174.88(19) ?
    C6 C1 C2 C3 . . . . -2.0(3) ?
    C1 C2 C3 C4 . . . . -0.7(3) ?
    C2 C3 C4 C5 . . . . 1.6(3) ?
    C3 C4 C5 C6 . . . . 0.0(3) ?
    C4 C5 C6 C1 . . . . -2.6(3) ?
    C4 C5 C6 C7 . . . . 177.64(18) ?
    O2 C1 C6 C5 . . . . -173.54(17) ?
    C2 C1 C6 C5 . . . . 3.6(3) ?
    O2 C1 C6 C7 . . . . 6.2(3) ?
    C2 C1 C6 C7 . . . . -176.71(18) ?
    C5 C6 C7 O1 . . . . 32.2(3) ?
    C1 C6 C7 O1 . . . . -147.54(19) ?
    C5 C6 C7 C8 . . . . -142.93(18) ?
    C1 C6 C7 C8 . . . . 37.4(3) ?
    O1 C7 C8 C9 . . . . 19.0(3) ?
    C6 C7 C8 C9 . . . . -166.01(18) ?
    C7 C8 C9 C10 . . . . 4.2(3) ?
    C8 C9 C10 C11 . . . . 78.2(2) ?
    C8 C9 C10 C23 . . . . -101.4(2) ?
    C23 C10 C11 C12 . . . . -176.92(18) ?
    C9 C10 C11 C12 . . . . 3.5(3) ?
    C23 C10 C11 C16 . . . . 3.7(3) ?
    C9 C10 C11 C16 . . . . -175.84(16) ?
    C10 C11 C12 C13 . . . . -179.47(19) ?
    C16 C11 C12 C13 . . . . -0.1(3) ?
    C11 C12 C13 C14 . . . . 1.2(3) ?
    C12 C13 C14 C15 . . . . -1.3(3) ?
    C13 C14 C15 C16 . . . . 0.2(3) ?
    C14 C15 C16 C17 . . . . -179.5(2) ?
    C14 C15 C16 C11 . . . . 0.9(3) ?
    C10 C11 C16 C17 . . . . -1.1(3) ?
    C12 C11 C16 C17 . . . . 179.48(18) ?
    C10 C11 C16 C15 . . . . 178.43(17) ?
    C12 C11 C16 C15 . . . . -0.9(3) ?
    C15 C16 C17 C18 . . . . 179.67(18) ?
    C11 C16 C17 C18 . . . . -0.8(3) ?
    C16 C17 C18 C19 . . . . 179.27(18) ?
    C16 C17 C18 C23 . . . . 0.1(3) ?
    C17 C18 C19 C20 . . . . -179.9(2) ?
    C23 C18 C19 C20 . . . . -0.7(3) ?
    C18 C19 C20 C21 . . . . -0.8(3) ?
    C19 C20 C21 C22 . . . . 2.0(3) ?
    C20 C21 C22 C23 . . . . -1.5(3) ?
    C11 C10 C23 C22 . . . . 177.84(18) ?
    C9 C10 C23 C22 . . . . -2.6(3) ?
    C11 C10 C23 C18 . . . . -4.4(3) ?
    C9 C10 C23 C18 . . . . 175.19(16) ?
    C21 C22 C23 C10 . . . . 177.78(18) ?
    C21 C22 C23 C18 . . . . 0.0(3) ?
    C17 C18 C23 C10 . . . . 2.5(3) ?
    C19 C18 C23 C10 . . . . -176.73(17) ?
    C17 C18 C23 C22 . . . . -179.67(18) ?
    C19 C18 C23 C22 . . . . 1.1(3) ?
    C1 O2 C24 C25 . . . . 178.57(19) ?
loop_
    _geom_hbond_atom_site_label_D
    _geom_hbond_atom_site_label_H
    _geom_hbond_atom_site_label_A
    _geom_hbond_site_symmetry_A
    _geom_hbond_distance_DH
    _geom_hbond_distance_HA
    _geom_hbond_distance_DA
    _geom_hbond_angle_DHA
    _geom_hbond_publ_flag
    C3 H3A O1 3_546 0.93 2.59 3.205(3) 124 y
    C8 H8A O1 1_655 0.93 2.35 3.093(2) 136 y
    C9 H9A Cg2 1_655 0.93 2.88 3.7609(19) 160 y
    C24 H24A Cg1 1_655 0.97 2.86 3.739(2) 151 y
