# Supplementary material for: (Z)-3-(Anthracen-9-yl)-1-(2-eth­oxy­phen­yl)prop-2-en-1-one
Source: Acta Crystallogr Sect E Struct Rep Online. 2010 Sep 30;66(Pt 10):o2669–70. doi: 10.1107/S1600536810038183 (PMC2983337; doi:10.1107/S1600536810038183)
Supplement: Supplementary file 2 [file e-66-o2669-Isup2.hkl]

# 
# h,k,l, Fc-squared, Fo-squared, sigma(Fo-squared) and status flag 
# 
data_I
_shelx_title ' jj13m in P2(1)2(1)2(1) (100K)' 
_shelx_refln_list_code          4 
_shelx_F_calc_maximum      133.55 
_exptl_crystal_F_000       744.00 
_reflns_d_resolution_high  0.7108 
 
loop_ 
 _symmetry_equiv_pos_as_xyz 
 'x, y, z' 
 '-x+1/2, -y, z+1/2' 
 '-x, y+1/2, -z+1/2' 
 'x+1/2, -y+1/2, -z' 
 
_cell_length_a     5.4442 
_cell_length_b    10.7665 
_cell_length_c    32.2160 
_cell_angle_alpha  90.000 
_cell_angle_beta   90.000 
_cell_angle_gamma  90.000 
 
_shelx_F_squared_multiplier     1.000 
 
loop_ 
 _refln_index_h 
 _refln_index_k 
 _refln_index_l 
 _refln_F_squared_calc 
 _refln_F_squared_meas 
 _refln_F_squared_sigma 
 _refln_observed_status 
   2   0   0        2.26        1.06      1.74 o 
   4   0   0      128.61      128.83      7.25 o 
   6   0   0     1009.26     1034.33     30.79 o 
   1   1   0     6611.26     6634.62     59.11 o 
   2   1   0       66.05       67.58      2.36 o 
   3   1   0       10.47       12.44      1.76 o 
   4   1   0      268.74      273.33      7.03 o 
   5   1   0        3.45        4.92      3.43 o 
   6   1   0      124.18      135.73      7.25 o 
   7   1   0      105.36       99.51      7.01 o 
   0   2   0     5023.82     4948.53    127.59 o 
   1   2   0     1019.22     1044.85     13.65 o 
   2   2   0      177.01      181.31      4.32 o 
   3   2   0      119.45      130.15      3.95 o 
   4   2   0       21.42       23.75      2.66 o 
   5   2   0      317.60      288.82      7.06 o 
   6   2   0       47.08       46.55      4.37 o 
   7   2   0      260.20      263.46     15.33 o 
   1   3   0        5.83        5.61      1.92 o 
   2   3   0      200.98      217.88      3.70 o 
   3   3   0      100.45      114.22      3.40 o 
   4   3   0      167.28      172.80      4.91 o 
   5   3   0       33.66       29.01      3.16 o 
   6   3   0        9.17        9.75      4.20 o 
   7   3   0       20.90       18.94     11.20 o 
   0   4   0     3145.49     3149.52     54.62 o 
   1   4   0     4511.37     4709.64     85.09 o 
   2   4   0     1288.71     1208.44     19.25 o 
   3   4   0        0.15       -0.11      1.20 o 
   4   4   0      305.68      266.19      6.06 o 
   5   4   0       74.26       81.57      8.08 o 
   6   4   0        0.49        4.90      4.17 o 
   7   4   0       10.86       18.87      8.04 o 
   1   5   0     2245.97     2315.12     33.13 o 
   2   5   0      461.43      519.33      9.31 o 
   3   5   0        4.71        5.83      1.76 o 
   4   5   0        0.07       -0.21      2.48 o 
   5   5   0     2292.80     2188.43     33.81 o 
   6   5   0      113.13      114.22     10.43 o 
   7   5   0       46.43       71.06     12.87 o 
   0   6   0        0.78        0.83      2.64 o 
   1   6   0        9.77        8.05      1.91 o 
   2   6   0      220.52      222.45      6.83 o 
   3   6   0      257.91      257.01      8.04 o 
   4   6   0        6.76        2.88      2.77 o 
   5   6   0        2.83        2.22      3.23 o 
   6   6   0       12.50       10.38      5.74 o 
   7   6   0      121.40      127.49     12.11 o 
   1   7   0      208.49      202.52      9.23 o 
   2   7   0       36.44       43.97      4.01 o 
   3   7   0        0.12       -0.13      2.52 o 
   4   7   0       11.05       17.50      3.61 o 
   5   7   0        7.28        9.02      2.91 o 
   6   7   0        0.64       -4.74      4.35 o 
   0   8   0       60.91       80.90      5.39 o 
   1   8   0      136.40      137.79      7.47 o 
   2   8   0      460.09      446.22     10.94 o 
   3   8   0       18.83       10.43      3.24 o 
   4   8   0       31.45       36.68      4.70 o 
   5   8   0       18.12       24.91      6.35 o 
   6   8   0       11.48       14.66      9.39 o 
   1   9   0      742.54      740.70     17.78 o 
   2   9   0        0.23        0.28      2.86 o 
   3   9   0        0.21       -0.38      3.29 o 
   4   9   0      117.60      107.53      8.27 o 
   5   9   0        6.80        9.12      5.56 o 
   6   9   0       54.45       73.62     14.22 o 
   0  10   0      448.07      387.23     26.23 o 
   1  10   0       19.03       17.36      4.64 o 
   2  10   0       75.22       77.78      5.95 o 
   3  10   0       84.21       78.95      6.46 o 
   4  10   0       42.91       33.42      5.90 o 
   5  10   0       17.94       14.56      6.70 o 
   1  11   0        6.39        9.06      5.67 o 
   2  11   0        9.68        9.05      3.97 o 
   3  11   0       11.35       12.83      5.00 o 
   4  11   0        4.35        7.99      5.21 o 
   5  11   0       41.30       38.42     10.32 o 
   0  12   0       79.46       97.91     18.31 o 
   1  12   0        0.18       -1.49      5.26 o 
   2  12   0      125.82      118.38     10.97 o 
   3  12   0        0.78        8.19      4.82 o 
   4  12   0        7.97        7.69      7.20 o 
   1  13   0       25.72       27.34      9.76 o 
   2  13   0        2.14       -8.01      8.23 o 
   3  13   0        0.09      -11.21      7.58 o 
   0  14   0       10.31        5.74     12.24 o 
   1  14   0        8.44        5.83      9.97 o 
   2  14   0       52.99        8.61     19.20 o 
   1  15   0        0.08       -8.05     15.77 o 
   1   0   1     3358.67     3383.17     28.93 o 
   2   0   1     1612.38     1636.71     16.52 o 
   3   0   1      200.84      206.72      5.17 o 
   4   0   1     1289.08     1323.50     18.30 o 
   5   0   1      645.88      626.76     14.79 o 
   6   0   1      185.46      187.50      9.15 o 
   7   0   1       35.17       41.07      5.19 o 
   0   1   1     6305.12     6075.92    155.69 o 
   1   1   1     1096.01     1025.97      7.18 o 
   2   1   1       13.38       13.20      1.09 o 
   3   1   1       78.83       81.84      2.39 o 
   4   1   1      223.26      221.81      4.67 o 
   5   1   1      112.17      107.27      4.16 o 
   6   1   1      113.80      118.16      4.82 o 
   7   1   1       39.62       43.16      3.67 o 
   0   2   1      998.93      924.19     18.29 o 
   1   2   1     2941.63     2946.97     23.35 o 
   2   2   1     1332.67     1315.28      9.79 o 
   3   2   1      107.09      107.19      2.43 o 
   4   2   1      144.49      130.86      3.31 o 
   5   2   1      172.66      172.81      4.37 o 
   6   2   1       52.66       51.55      3.14 o 
   7   2   1       32.40       21.86      7.37 o 
   0   3   1      328.71      352.19      6.19 o 
   1   3   1     1176.43     1177.48     11.68 o 
   2   3   1      525.43      561.49      5.47 o 
   3   3   1       15.23       11.32      1.11 o 
   4   3   1       77.16       76.38      2.64 o 
   5   3   1      208.14      201.05      4.25 o 
   6   3   1       48.36       47.14      4.57 o 
   7   3   1       25.70       15.45      4.89 o 
   0   4   1      480.21      444.81      9.45 o 
   1   4   1     1915.67     1932.88     18.29 o 
   2   4   1       11.65       14.42      1.34 o 
   3   4   1       36.53       45.64      1.81 o 
   4   4   1      264.22      255.51      4.18 o 
   5   4   1     1490.76     1442.62     16.30 o 
   6   4   1      133.67      133.92      6.19 o 
   7   4   1       33.80       34.70      6.28 o 
   0   5   1      285.32      281.48      5.66 o 
   1   5   1      859.22      951.75     10.40 o 
   2   5   1        7.93        6.18      1.40 o 
   3   5   1      121.48      130.66      3.32 o 
   4   5   1      222.82      210.26      5.44 o 
   5   5   1      100.53      104.20      4.87 o 
   6   5   1      159.32      154.24      8.42 o 
   7   5   1       36.39       40.63      6.58 o 
   0   6   1        0.10        0.64      1.35 o 
   1   6   1      156.85      185.84      3.54 o 
   2   6   1        2.53        1.04      1.57 o 
   3   6   1       48.59       53.91      3.44 o 
   4   6   1       23.57       25.48      2.66 o 
   5   6   1       30.99       34.73      3.49 o 
   6   6   1       17.88       12.85      4.10 o 
   7   6   1       20.95       24.77      4.95 o 
   0   7   1      101.01       88.83      3.57 o 
   1   7   1       12.50       15.26      1.57 o 
   2   7   1       74.88       76.77      3.73 o 
   3   7   1        6.21       14.44      6.37 o 
   4   7   1       37.21       36.31      3.16 o 
   5   7   1       24.18       16.15      5.29 o 
   6   7   1       10.00       16.41      4.23 o 
   0   8   1      663.91      677.87     10.54 o 
   1   8   1       15.07       12.43      2.18 o 
   2   8   1        1.12        3.77      1.95 o 
   3   8   1       49.40       44.04      3.26 o 
   4   8   1       13.29       11.53      2.56 o 
   5   8   1       48.26       45.71      4.71 o 
   6   8   1       22.80       17.64      4.70 o 
   0   9   1     1772.61     1680.41     31.82 o 
   1   9   1      123.01      134.39      5.29 o 
   2   9   1       66.53       55.88      3.52 o 
   3   9   1      100.38       97.69      4.65 o 
   4   9   1       83.56       83.11      5.25 o 
   5   9   1       17.87       23.88      4.63 o 
   6   9   1       10.28       21.36      4.62 o 
   0  10   1       21.62       20.67      5.34 o 
   1  10   1       12.55       12.17      2.57 o 
   2  10   1       32.96       27.80      2.99 o 
   3  10   1      204.50      190.38      6.26 o 
   4  10   1       32.09       33.46      4.09 o 
   5  10   1        0.39        0.32      3.92 o 
   0  11   1       38.26       36.95      6.62 o 
   1  11   1       85.23       82.05      6.25 o 
   2  11   1       18.26       15.56      2.91 o 
   3  11   1        5.50        8.11      3.80 o 
   4  11   1       26.44       25.77      4.58 o 
   5  11   1       17.60       16.78      4.83 o 
   0  12   1       23.49       21.96     10.73 o 
   1  12   1       15.98       24.09      4.84 o 
   2  12   1      136.69      130.06      8.86 o 
   3  12   1       26.03       20.45      4.27 o 
   4  12   1       63.15       67.52      9.77 o 
   0  13   1       20.96        7.33      9.07 o 
   1  13   1       62.56       63.25     10.25 o 
   2  13   1        8.86        0.76      5.39 o 
   3  13   1       28.36       29.23      7.41 o 
   0  14   1        7.46       10.76      9.72 o 
   1  14   1       12.12        8.50      7.19 o 
   2  14   1       57.41       49.76      8.50 o 
   0  15   1        1.67      -11.70     15.46 o 
   1  15   1       23.28       15.90      7.36 o 
   1   0   2     3495.82     3477.32     33.54 o 
   2   0   2     1095.16     1095.96     11.80 o 
   3   0   2      687.41      717.39     10.86 o 
   4   0   2      396.49      416.09      9.42 o 
   5   0   2       22.57       23.01      3.39 o 
   6   0   2      343.01      349.92     11.08 o 
   7   0   2       45.28       44.36      4.77 o 
   0   1   2     4024.52     3925.32     44.15 o 
   1   1   2     2372.17     2380.67     19.00 o 
   2   1   2      565.30      563.19      5.40 o 
   3   1   2      174.98      186.35      3.21 o 
   4   1   2      237.44      229.39      4.46 o 
   5   1   2      200.24      215.22      5.16 o 
   6   1   2       24.20       28.51      2.86 o 
   7   1   2      162.54      160.65      6.31 o 
   0   2   2      203.64      229.12      3.49 o 
   1   2   2     6342.10     6246.51     50.63 o 
   2   2   2      570.81      548.96      5.16 o 
   3   2   2      133.07      142.12      3.03 o 
   4   2   2      580.43      554.50      6.59 o 
   5   2   2      257.26      244.32      4.86 o 
   6   2   2       81.53       79.60      4.06 o 
   7   2   2      112.33      112.81      8.43 o 
   0   3   2     7844.70     7702.62     97.33 o 
   1   3   2      435.91      423.27      5.42 o 
   2   3   2     1120.26     1117.42     10.52 o 
   3   3   2       91.77       94.36      2.34 o 
   4   3   2      259.61      253.23      4.29 o 
   5   3   2      419.42      410.95      5.95 o 
   6   3   2        5.38       10.10      2.77 o 
   7   3   2       37.39       34.75      5.69 o 
   0   4   2      745.52      722.37     11.23 o 
   1   4   2      581.12      611.78      7.23 o 
   2   4   2     1089.75     1136.43     11.07 o 
   3   4   2       69.21       82.74      2.36 o 
   4   4   2      713.34      686.44      7.94 o 
   5   4   2       60.82       56.92      3.42 o 
   6   4   2       15.23       15.31      4.48 o 
   7   4   2       48.21       61.96     10.21 o 
   0   5   2      680.20      737.53     11.88 o 
   1   5   2      128.98      151.06      3.64 o 
   2   5   2     2631.90     2770.63     25.15 o 
   3   5   2      247.10      267.27      4.26 o 
   4   5   2       29.80       31.96      2.86 o 
   5   5   2      216.35      217.45      6.23 o 
   6   5   2       67.44       71.07      5.42 o 
   7   5   2        8.65       13.33      5.24 o 
   0   6   2      121.66      113.94      3.58 o 
   1   6   2      168.20      167.67      3.17 o 
   2   6   2       88.03       90.01      3.21 o 
   3   6   2      125.52      122.89      4.62 o 
   4   6   2       47.12       39.24      2.85 o 
   5   6   2       29.13       23.16      3.23 o 
   6   6   2       10.64        8.88      3.69 o 
   7   6   2       42.13       42.52      6.63 o 
   0   7   2       15.43        9.65      1.88 o 
   1   7   2      448.75      445.87      6.50 o 
   2   7   2      350.88      369.06      6.93 o 
   3   7   2       23.06       19.70      2.71 o 
   4   7   2       87.90       80.29      4.23 o 
   5   7   2       41.80       41.32      4.76 o 
   6   7   2       15.54       16.55      4.85 o 
   0   8   2      887.73      868.76     11.71 o 
   1   8   2       75.79       76.17      3.16 o 
   2   8   2       16.41       15.82      2.55 o 
   3   8   2      154.60      149.20      5.37 o 
   4   8   2       33.23       35.75      3.33 o 
   5   8   2        0.30       -1.36      3.20 o 
   6   8   2       28.43       22.14      4.66 o 
   0   9   2        1.17        3.56      3.20 o 
   1   9   2      591.99      607.78      8.94 o 
   2   9   2      174.91      151.32      5.49 o 
   3   9   2      324.73      291.12      6.91 o 
   4   9   2      104.02       97.09      5.63 o 
   5   9   2        4.89       13.70      3.71 o 
   6   9   2       39.13       42.18      5.76 o 
   0  10   2       53.24       55.72      6.98 o 
   1  10   2       26.57       26.27      3.44 o 
   2  10   2       78.58       72.45      4.16 o 
   3  10   2       31.61       29.55      3.30 o 
   4  10   2       10.93       10.55      3.68 o 
   5  10   2       26.62       17.07      4.59 o 
   0  11   2       53.21       57.14      7.48 o 
   1  11   2       95.32       50.73     21.53 o 
   2  11   2       97.40       88.74      4.86 o 
   3  11   2       64.67       59.95      4.81 o 
   4  11   2       12.85       19.28      4.48 o 
   5  11   2      104.48       99.77      7.64 o 
   0  12   2       14.67        9.58      8.54 o 
   1  12   2      106.81       84.16      6.75 o 
   2  12   2       38.83       17.55      8.98 o 
   3  12   2        3.67        0.38      3.56 o 
   4  12   2       51.00       51.45      6.61 o 
   0  13   2       19.46       17.63     12.68 o 
   1  13   2        4.17        1.77      5.16 o 
   2  13   2        9.04       12.38      6.80 o 
   3  13   2        1.82       -0.22      7.26 o 
   0  14   2        1.02       -0.69      8.97 o 
   1  14   2       26.31       28.98      7.85 o 
   2  14   2       47.04       35.83      8.15 o 
   0  15   2        0.16        3.49     10.09 o 
   1  15   2        0.48      -12.02      6.01 o 
   1   0   3     9247.81     9241.51     88.52 o 
   2   0   3      819.53      829.76      9.51 o 
   3   0   3     2641.48     2773.56     31.70 o 
   4   0   3      109.11       92.13      5.06 o 
   5   0   3      115.08      107.34      5.62 o 
   6   0   3        0.02        6.98      3.39 o 
   7   0   3      175.07      183.40      8.79 o 
   0   1   3      109.82      115.72      3.60 o 
   1   1   3     4427.90     4364.80     35.16 o 
   2   1   3      468.45      465.19      4.59 o 
   3   1   3       62.80       58.31      2.10 o 
   4   1   3      111.16      112.93      3.36 o 
   5   1   3       39.29       37.43      2.94 o 
   6   1   3      185.85      186.86      6.16 o 
   7   1   3       27.26       37.99      3.53 o 
   0   2   3     1281.25     1260.79     12.19 o 
   1   2   3     2508.75     2393.30     27.35 o 
   2   2   3      429.00      422.88      4.56 o 
   3   2   3       14.74       20.90      1.38 o 
   4   2   3       79.16       83.09      2.85 o 
   5   2   3      237.26      246.12      4.92 o 
   6   2   3       35.34       31.03      2.97 o 
   7   2   3       60.94       61.25      8.97 o 
   0   3   3     6841.34     6658.17     71.60 o 
   1   3   3      466.77      447.82      5.12 o 
   2   3   3      448.02      486.93      5.66 o 
   3   3   3      126.16      133.82      2.65 o 
   4   3   3       55.06       53.63      2.41 o 
   5   3   3       35.11       31.71      2.24 o 
   6   3   3        6.86        4.34      2.50 o 
   7   3   3       67.06       70.67      7.14 o 
   0   4   3      118.54      109.92      4.30 o 
   1   4   3     1169.23     1165.43     14.08 o 
   2   4   3     1686.82     1856.26     15.74 o 
   3   4   3      131.69      125.35      2.76 o 
   4   4   3      432.49      404.05      5.77 o 
   5   4   3      291.05      279.21      6.73 o 
   6   4   3       57.88       52.77      4.32 o 
   7   4   3       14.19       11.61      4.58 o 
   0   5   3     2317.43     2305.55     28.31 o 
   1   5   3      696.52      754.73      8.94 o 
   2   5   3      865.76      921.85     10.82 o 
   3   5   3      180.91      182.14      4.51 o 
   4   5   3      705.91      672.76     10.06 o 
   5   5   3       92.33       93.56      5.03 o 
   6   5   3      131.56      155.06      8.62 o 
   7   5   3       69.49       63.82      7.87 o 
   0   6   3      250.75      286.78      5.98 o 
   1   6   3      133.46      147.52      3.31 o 
   2   6   3       28.42       24.62      1.70 o 
   3   6   3      105.79      107.40      4.23 o 
   4   6   3       32.41       35.07      3.08 o 
   5   6   3       54.63       48.08      4.01 o 
   6   6   3       69.30       69.95      6.18 o 
   7   6   3        7.58       15.44      4.24 o 
   0   7   3        1.19        1.32      1.44 o 
   1   7   3      308.45      303.67      4.98 o 
   2   7   3       46.64       52.92      2.74 o 
   3   7   3       26.31       24.25      3.54 o 
   4   7   3       30.36       31.01      3.02 o 
   5   7   3       27.18       26.90      4.00 o 
   6   7   3        9.20        7.79      4.12 o 
   0   8   3       18.12       19.78      2.25 o 
   1   8   3       89.87       93.33      3.68 o 
   2   8   3       23.87       19.00      2.70 o 
   3   8   3      146.71      134.80      5.01 o 
   4   8   3        4.57        3.14      2.26 o 
   5   8   3       31.33       28.89      4.18 o 
   6   8   3      100.51       99.70      8.36 o 
   0   9   3      946.66      936.17     18.40 o 
   1   9   3      249.92      257.43      5.81 o 
   2   9   3      462.67      439.43      8.42 o 
   3   9   3      165.44      138.38      5.45 o 
   4   9   3      142.08      144.14      7.20 o 
   5   9   3       85.52       95.84      6.36 o 
   6   9   3       35.02       36.61      5.54 o 
   0  10   3        3.26        1.59      4.23 o 
   1  10   3      204.69      217.57      7.27 o 
   2  10   3       85.75       71.01      4.47 o 
   3  10   3       30.26       25.98      3.17 o 
   4  10   3        9.13        9.84      3.56 o 
   5  10   3       26.76       19.67      5.31 o 
   0  11   3        8.12        7.14      5.33 o 
   1  11   3       18.43       27.34      5.12 o 
   2  11   3        4.94        5.64      2.90 o 
   3  11   3       15.33       15.59      3.55 o 
   4  11   3        7.40       10.58      5.23 o 
   5  11   3        1.68        2.26      4.11 o 
   0  12   3       18.49        6.50      8.69 o 
   1  12   3        6.28       -0.89      3.31 o 
   2  12   3       11.56        3.31      4.65 o 
   3  12   3        1.17        0.66      4.17 o 
   4  12   3       16.08       16.24      4.65 o 
   0  13   3       45.88       38.35     12.49 o 
   1  13   3       22.39       21.06      5.40 o 
   2  13   3      152.33      167.12     11.64 o 
   3  13   3       27.68       49.18      9.56 o 
   0  14   3       71.81       79.89     25.56 o 
   1  14   3       39.77       47.13      8.51 o 
   2  14   3       59.16       59.45      9.13 o 
   0  15   3        0.48       -4.78      9.79 o 
   0   0   4     1090.96     1033.21     28.95 o 
   1   0   4     2703.54     2651.67     31.63 o 
   2   0   4      379.88      389.45      6.01 o 
   3   0   4     2224.74     2280.19     29.19 o 
   4   0   4      204.92      196.62      5.99 o 
   5   0   4       82.75       80.98      4.98 o 
   6   0   4      425.27      416.98     12.61 o 
   7   0   4       73.10       78.58      6.42 o 
   0   1   4     1493.06     1509.91     20.47 o 
   1   1   4      838.07      785.13     25.38 o 
   2   1   4      445.63      454.19      4.71 o 
   3   1   4      383.79      394.12      5.53 o 
   4   1   4      259.28      237.63      4.39 o 
   5   1   4      485.83      489.78      7.86 o 
   6   1   4       31.87       28.30      3.01 o 
   7   1   4       14.77       12.30      2.73 o 
   0   2   4     2641.97     2609.53     24.15 o 
   1   2   4     3357.64     3372.49     34.14 o 
   2   2   4      280.01      266.36      3.24 o 
   3   2   4       48.86       71.56      2.02 o 
   4   2   4      361.10      350.20      5.08 o 
   5   2   4       87.03       94.60      3.53 o 
   6   2   4       64.14       63.53      3.94 o 
   7   2   4       31.97       40.07      5.79 o 
   0   3   4      284.55      268.61      5.20 o 
   1   3   4     2109.55     2042.96     26.57 o 
   2   3   4     2083.30     2135.68     21.73 o 
   3   3   4       49.47       57.06      2.04 o 
   4   3   4      260.78      271.32      4.47 o 
   5   3   4      404.25      386.62      5.97 o 
   6   3   4       34.04       31.77      3.74 o 
   7   3   4       81.04       88.38      7.88 o 
   0   4   4      402.06      430.48      5.95 o 
   1   4   4      188.62      188.98      3.42 o 
   2   4   4      158.66      179.98      3.04 o 
   3   4   4      429.67      411.21      5.44 o 
   4   4   4      553.50      533.54      6.79 o 
   5   4   4       52.98       52.19      3.64 o 
   6   4   4      167.11      154.38      6.66 o 
   7   4   4        1.74        3.39      4.46 o 
   0   5   4      138.76      119.29      4.07 o 
   1   5   4      415.87      453.29      7.54 o 
   2   5   4      232.35      204.60      4.22 o 
   3   5   4      191.50      192.73      4.60 o 
   4   5   4      475.67      438.29      7.89 o 
   5   5   4      162.50      157.61      6.21 o 
   6   5   4       45.69       41.82      4.74 o 
   7   5   4       65.74       73.55      8.09 o 
   0   6   4        1.56        3.66      1.53 o 
   1   6   4       61.19       60.85      2.38 o 
   2   6   4      192.72      204.49      4.52 o 
   3   6   4        5.17        0.14      1.84 o 
   4   6   4      150.19      146.69      5.38 o 
   5   6   4      159.09      160.76      6.39 o 
   6   6   4        6.04        8.51      3.48 o 
   7   6   4       23.66       32.31      5.40 o 
   0   7   4      226.42      217.77      5.57 o 
   1   7   4       60.91       61.04      2.61 o 
   2   7   4      348.35      359.81      6.86 o 
   3   7   4       18.08       11.70      2.71 o 
   4   7   4       66.47       66.36      3.90 o 
   5   7   4      121.88      104.36      6.27 o 
   6   7   4       55.42       49.03      5.55 o 
   0   8   4       41.21       43.60      2.91 o 
   1   8   4       46.72       44.23      3.13 o 
   2   8   4      134.39      132.18      4.95 o 
   3   8   4       78.02       73.76      4.18 o 
   4   8   4       54.00       45.38      3.59 o 
   5   8   4       28.69       23.92      4.10 o 
   6   8   4       12.05       15.25      3.84 o 
   0   9   4      713.18      743.59     13.91 o 
   1   9   4      832.24      852.44     10.97 o 
   2   9   4      309.82      297.01      7.15 o 
   3   9   4       72.11       65.01      4.03 o 
   4   9   4       65.94       63.72      5.36 o 
   5   9   4       28.89       40.60      4.89 o 
   6   9   4        5.41        5.31      4.00 o 
   0  10   4        0.50        3.93      4.44 o 
   1  10   4       98.81       93.82      5.34 o 
   2  10   4        5.03        7.05      2.61 o 
   3  10   4       27.88       31.78      4.00 o 
   4  10   4       24.70       21.29      4.91 o 
   5  10   4        7.09        8.59      4.98 o 
   0  11   4       20.16       19.91      9.17 o 
   1  11   4      122.30      127.87      8.22 o 
   2  11   4      100.68       96.99      6.04 o 
   3  11   4        0.28        0.43      3.78 o 
   4  11   4        3.20        9.88      4.76 o 
   5  11   4       84.75       83.31      8.57 o 
   0  12   4        9.61       11.49      8.94 o 
   1  12   4       84.15       92.88      7.77 o 
   2  12   4       20.26        6.31      4.76 o 
   3  12   4       50.46       56.71      6.51 o 
   4  12   4       71.44       88.53      6.76 o 
   0  13   4       47.75       65.84     12.38 o 
   1  13   4       52.71       46.66      8.40 o 
   2  13   4      220.44      249.85     13.85 o 
   3  13   4      113.20      140.69     13.12 o 
   0  14   4       36.33       38.81     11.87 o 
   1  14   4        2.57       -3.44      4.51 o 
   2  14   4       54.39       40.14      8.39 o 
   0  15   4        0.21       -7.93     16.71 o 
   1   0   5    14333.09    13645.58    440.01 o 
   2   0   5      701.35      775.64      9.81 o 
   3   0   5        0.00       -2.45      1.34 o 
   4   0   5       40.61       41.72      3.72 o 
   5   0   5       12.69       11.16      2.71 o 
   6   0   5      244.02      230.57      9.17 o 
   7   0   5       11.72       18.89      4.24 o 
   0   1   5     3986.48     3793.54     49.78 o 
   1   1   5     5847.08     5864.01     57.43 o 
   2   1   5       95.64      107.90      2.38 o 
   3   1   5      719.54      762.37      7.79 o 
   4   1   5       60.66       62.50      2.66 o 
   5   1   5        1.57        3.12      1.79 o 
   6   1   5       54.36       60.09      3.87 o 
   7   1   5       80.01       76.89      5.25 o 
   0   2   5     8891.42     9055.13    117.95 o 
   1   2   5     3547.90     3455.46     29.05 o 
   2   2   5      173.96      152.63      3.38 o 
   3   2   5       75.30       86.26      2.47 o 
   4   2   5       12.31       11.30      1.43 o 
   5   2   5       61.58       59.72      2.94 o 
   6   2   5       35.64       40.02      3.32 o 
   7   2   5       14.55       14.50      3.74 o 
   0   3   5     1719.39     1720.87     16.77 o 
   1   3   5      523.03      522.04      6.40 o 
   2   3   5      320.83      325.53      4.27 o 
   3   3   5      545.73      527.04      6.51 o 
   4   3   5       75.13       79.72      2.83 o 
   5   3   5        0.03        0.23      1.53 o 
   6   3   5       42.61       47.53      3.85 o 
   7   3   5       19.45       28.67      5.65 o 
   0   4   5      430.92      445.02      6.16 o 
   1   4   5      231.63      253.24      4.98 o 
   2   4   5     1982.55     2070.02     17.20 o 
   3   4   5      149.39      156.15      3.46 o 
   4   4   5       94.72       94.39      3.34 o 
   5   4   5      643.36      611.63     10.13 o 
   6   4   5       46.73       44.17      4.32 o 
   7   4   5      167.26      160.95     12.97 o 
   0   5   5      444.01      460.41      6.63 o 
   1   5   5     1016.46     1097.40     10.68 o 
   2   5   5      107.82      112.29      3.43 o 
   3   5   5      640.00      639.71     12.30 o 
   4   5   5      361.11      333.38      6.27 o 
   5   5   5       18.04       14.03      2.85 o 
   6   5   5      171.65      162.88      7.54 o 
   7   5   5       55.80       48.96      7.68 o 
   0   6   5     1520.83     1569.77     17.66 o 
   1   6   5       56.56       68.82      2.55 o 
   2   6   5      255.56      241.40      4.86 o 
   3   6   5       22.16       17.27      2.39 o 
   4   6   5       14.95       13.30      2.26 o 
   5   6   5       24.22       23.83      3.22 o 
   6   6   5      102.92       97.00      6.05 o 
   0   7   5       35.51       28.47      2.21 o 
   1   7   5      174.73      187.84      4.24 o 
   2   7   5      121.58      143.25      5.04 o 
   3   7   5       66.51       64.20      3.87 o 
   4   7   5       42.82       41.35      3.30 o 
   5   7   5        0.94        2.94      3.08 o 
   6   7   5       16.83       16.42      3.53 o 
   0   8   5      192.48      161.33      7.41 o 
   1   8   5      194.15      199.90      4.79 o 
   2   8   5        2.94       -1.08      2.49 o 
   3   8   5       60.58       62.62      3.86 o 
   4   8   5       26.29       16.10      2.93 o 
   5   8   5       33.50       37.20      4.49 o 
   6   8   5       48.71       52.90      7.59 o 
   0   9   5      918.86      937.69     22.46 o 
   1   9   5      147.96      162.72      5.30 o 
   2   9   5       91.46       80.12      4.28 o 
   3   9   5      203.60      182.00      6.24 o 
   4   9   5        2.94       -0.01      3.54 o 
   5   9   5       29.44       42.52      4.96 o 
   6   9   5        2.64        2.29      3.67 o 
   0  10   5        0.68       -3.07      6.16 o 
   1  10   5      271.22      274.41      9.51 o 
   2  10   5      111.93      113.67      5.37 o 
   3  10   5       24.67       21.16      3.25 o 
   4  10   5       10.84        8.95      3.54 o 
   5  10   5       19.67       13.65      3.99 o 
   0  11   5       35.52       42.72      9.23 o 
   1  11   5       45.64       52.20      6.07 o 
   2  11   5       21.75       16.69      3.89 o 
   3  11   5       25.63       28.25      4.18 o 
   4  11   5        1.76        2.86      3.63 o 
   5  11   5        4.92        4.60      3.69 o 
   0  12   5       35.05       42.38     10.43 o 
   1  12   5       32.28       29.65      5.59 o 
   2  12   5        8.24        4.12      4.68 o 
   3  12   5        1.39        2.59      4.62 o 
   4  12   5        6.92       -0.20      3.57 o 
   0  13   5       16.95        0.20      8.38 o 
   1  13   5       36.72       26.15      6.97 o 
   2  13   5        4.10       -0.32      6.28 o 
   3  13   5       15.75        8.87      7.12 o 
   0  14   5       20.93        8.89     10.36 o 
   1  14   5       20.92       10.34      6.84 o 
   2  14   5        2.14        1.85      7.71 o 
   0  15   5        3.15        0.09     12.68 o 
   0   0   6     6971.46     6792.12    124.57 o 
   1   0   6     6177.09     6300.21    164.43 o 
   2   0   6     2469.81     2656.75     27.51 o 
   3   0   6     1154.39     1345.40     16.24 o 
   4   0   6      115.95      122.73      5.19 o 
   5   0   6      237.36      233.48      8.37 o 
   6   0   6       16.03       16.80      4.15 o 
   7   0   6       60.30       58.33      5.75 o 
   0   1   6     4559.56     4524.12     83.60 o 
   1   1   6     6939.21     7022.84     64.29 o 
   2   1   6      650.38      700.40      7.30 o 
   3   1   6       97.58      110.75      2.83 o 
   4   1   6        3.78        3.97      1.38 o 
   5   1   6       75.49       68.07      3.54 o 
   6   1   6       78.68       72.53      4.24 o 
   7   1   6       11.45        8.30      3.16 o 
   0   2   6     3663.84     3644.72     55.14 o 
   1   2   6      454.11      436.85      4.88 o 
   2   2   6      216.69      236.35      3.81 o 
   3   2   6      405.10      410.86      4.83 o 
   4   2   6       22.77       25.35      1.70 o 
   5   2   6      262.79      249.14      4.98 o 
   6   2   6       72.14       71.09      4.42 o 
   7   2   6       38.87       39.36      4.79 o 
   0   3   6        5.90       11.27      1.30 o 
   1   3   6     1084.74     1120.35     11.72 o 
   2   3   6      443.88      477.88      5.49 o 
   3   3   6       26.38       36.48      1.97 o 
   4   3   6      111.62      110.52      3.24 o 
   5   3   6      114.38      117.89      3.91 o 
   6   3   6       64.70       67.56      4.19 o 
   7   3   6       10.10        3.24      3.77 o 
   0   4   6     1590.08     1644.64     17.63 o 
   1   4   6     1656.52     1826.39     19.00 o 
   2   4   6     2886.46     2931.18     23.45 o 
   3   4   6       28.19       28.55      1.79 o 
   4   4   6     1508.90     1497.85     15.01 o 
   5   4   6      304.12      317.37      7.19 o 
   6   4   6      112.89      105.28      6.43 o 
   7   4   6       33.70       28.31      5.19 o 
   0   5   6      575.65      625.75      8.29 o 
   1   5   6      676.30      668.19      9.23 o 
   2   5   6     1790.00     1788.19     17.51 o 
   3   5   6      610.00      605.88      8.92 o 
   4   5   6      477.60      446.51      8.59 o 
   5   5   6      346.98      322.09      7.90 o 
   6   5   6      112.82      108.86      6.35 o 
   7   5   6       44.99       35.67     14.19 o 
   0   6   6      238.64      272.18      5.08 o 
   1   6   6      306.74      292.31      4.66 o 
   2   6   6       11.13        2.93      1.51 o 
   3   6   6      222.54      210.82      5.52 o 
   4   6   6       14.21       11.05      2.53 o 
   5   6   6      243.94      242.30      7.21 o 
   6   6   6       14.94       17.58      3.65 o 
   0   7   6      200.57      207.70      4.73 o 
   1   7   6       13.05       10.28      1.71 o 
   2   7   6        6.94       11.81      2.15 o 
   3   7   6       17.28       12.99      2.55 o 
   4   7   6       29.23       21.98      3.03 o 
   5   7   6        2.82        2.51      3.12 o 
   6   7   6       24.44       19.51      3.86 o 
   0   8   6     1667.53     1563.67     20.08 o 
   1   8   6      157.35      157.87      4.09 o 
   2   8   6      121.67      135.95      5.20 o 
   3   8   6       12.73       14.97      2.69 o 
   4   8   6      243.78      230.66      7.14 o 
   5   8   6       29.21       23.74      3.97 o 
   6   8   6       62.14       70.51      6.00 o 
   0   9   6      528.17      517.57     11.45 o 
   1   9   6      453.91      426.85      7.29 o 
   2   9   6       22.10       18.20      2.77 o 
   3   9   6      192.72      178.71      6.39 o 
   4   9   6       53.15       51.40      4.92 o 
   5   9   6       31.53       32.86      4.89 o 
   6   9   6       74.55       82.80      7.40 o 
   0  10   6      109.72      123.32     11.10 o 
   1  10   6      146.16      162.24      6.64 o 
   2  10   6       72.66       83.28      5.30 o 
   3  10   6       42.21       51.31      4.13 o 
   4  10   6       30.31       23.68      4.80 o 
   5  10   6       10.81       11.96      4.32 o 
   0  11   6       13.36       -2.16      6.82 o 
   1  11   6      118.62      131.04      7.22 o 
   2  11   6       27.85       28.79      4.26 o 
   3  11   6       19.56       19.57      3.55 o 
   4  11   6       16.04       13.39      3.73 o 
   5  11   6       63.93       77.48      6.10 o 
   0  12   6       57.04       39.09     14.83 o 
   1  12   6       59.68       62.62      6.88 o 
   2  12   6       35.95       33.81      5.12 o 
   3  12   6        0.69       -1.97      3.63 o 
   4  12   6       40.99       37.47      4.84 o 
   0  13   6       18.50        9.48      9.15 o 
   1  13   6       91.52      103.45      9.76 o 
   2  13   6       43.13       33.13      7.67 o 
   3  13   6       14.98        2.66      6.76 o 
   0  14   6        0.11      -10.19      8.93 o 
   1  14   6       15.30       12.13      7.15 o 
   2  14   6        4.85        3.06      7.24 o 
   0  15   6        4.97       -4.97     13.70 o 
   1   0   7     5304.38     5514.23    144.80 o 
   2   0   7     1387.14     1439.73     17.40 o 
   3   0   7      607.19      608.00      9.91 o 
   4   0   7      314.44      304.78      7.45 o 
   5   0   7       49.68       42.05      4.46 o 
   6   0   7        1.05        6.40      3.68 o 
   7   0   7       11.73        5.44      3.84 o 
   0   1   7      310.21      330.19      8.56 o 
   1   1   7     3621.58     3658.22     32.47 o 
   2   1   7      934.27      960.10      9.02 o 
   3   1   7      196.69      221.45      3.90 o 
   4   1   7      637.95      640.52      7.68 o 
   5   1   7       92.78       91.25      4.00 o 
   6   1   7       14.81       18.48      2.90 o 
   7   1   7       59.93       54.80      4.68 o 
   0   2   7       13.55        8.93      1.59 o 
   1   2   7      661.89      658.18      9.77 o 
   2   2   7      406.97      396.20      4.66 o 
   3   2   7      361.77      387.00      4.57 o 
   4   2   7       40.46       40.35      2.05 o 
   5   2   7       69.90       71.42      3.37 o 
   6   2   7        2.18        0.37      2.40 o 
   7   2   7        7.32        7.30      3.49 o 
   0   3   7      502.16      516.50      8.32 o 
   1   3   7      153.71      138.78      2.55 o 
   2   3   7      633.56      641.24      8.75 o 
   3   3   7      122.69      125.16      3.15 o 
   4   3   7      118.48      120.70      3.88 o 
   5   3   7      224.05      221.15      5.42 o 
   6   3   7       91.04       81.23      5.39 o 
   7   3   7        1.14        3.31      3.61 o 
   0   4   7      293.20      332.76      6.70 o 
   1   4   7      978.65     1045.58     10.05 o 
   2   4   7      173.40      167.59      3.05 o 
   3   4   7       41.23       53.73      2.37 o 
   4   4   7      652.70      638.74      9.07 o 
   5   4   7      445.63      424.23      7.95 o 
   6   4   7      211.24      198.25      9.72 o 
   7   4   7      108.71      114.17      8.06 o 
   0   5   7      210.44      213.29      4.35 o 
   1   5   7      301.75      320.68      6.38 o 
   2   5   7      270.63      285.39      5.36 o 
   3   5   7       84.79       80.22      3.52 o 
   4   5   7      626.76      592.87     10.36 o 
   5   5   7       74.66       67.75      4.27 o 
   6   5   7      164.31      169.62      8.46 o 
   7   5   7        2.74        8.78      5.21 o 
   0   6   7      729.05      734.81      9.70 o 
   1   6   7       68.98       61.40      2.58 o 
   2   6   7      261.02      252.12      5.14 o 
   3   6   7      282.09      266.56      5.63 o 
   4   6   7      123.95      118.44      5.30 o 
   5   6   7       17.46       15.86      2.85 o 
   6   6   7        0.87        1.95      3.07 o 
   0   7   7      123.63      126.41      3.78 o 
   1   7   7       56.43       59.77      2.55 o 
   2   7   7      207.50      206.77      5.01 o 
   3   7   7      587.62      568.23      9.56 o 
   4   7   7       12.60       10.68      2.63 o 
   5   7   7       41.01       42.07      4.44 o 
   6   7   7       37.17       37.35      4.95 o 
   0   8   7     1099.61     1105.64     20.35 o 
   1   8   7       14.62        9.47      1.75 o 
   2   8   7       88.32       79.65      4.24 o 
   3   8   7       18.06       19.73      2.85 o 
   4   8   7       25.92       22.64      3.27 o 
   5   8   7       56.27       60.64      5.00 o 
   6   8   7       15.51       22.62      4.19 o 
   0   9   7      161.71      155.84      6.67 o 
   1   9   7      264.47      256.48      5.82 o 
   2   9   7       80.20      100.44      4.67 o 
   3   9   7       27.41       26.68      3.27 o 
   4   9   7       29.81       18.41      3.87 o 
   5   9   7       57.55       62.04      5.38 o 
   6   9   7       19.88       18.31      4.08 o 
   0  10   7      106.48      104.28      7.01 o 
   1  10   7       21.44       20.64      3.76 o 
   2  10   7       11.16       16.45      2.78 o 
   3  10   7        9.59       13.70      3.06 o 
   4  10   7       22.01       28.63      4.04 o 
   5  10   7       16.87       26.58      4.44 o 
   0  11   7        3.67       -4.02      5.02 o 
   1  11   7        6.82        6.50      3.53 o 
   2  11   7       32.66       30.32      4.30 o 
   3  11   7       26.16       21.40      3.88 o 
   4  11   7        1.50        5.20      3.42 o 
   5  11   7       28.14       31.96      4.69 o 
   0  12   7        3.49       -4.02      3.30 o 
   1  12   7      103.06      119.45      8.61 o 
   2  12   7       18.85       15.08      4.53 o 
   3  12   7       25.05       25.48      5.84 o 
   4  12   7        4.01        9.89      3.70 o 
   0  13   7       24.76       19.64     10.59 o 
   1  13   7       72.58       88.68     11.11 o 
   2  13   7       64.57       66.03     10.14 o 
   3  13   7        4.28        4.46      7.83 o 
   0  14   7        0.28       -9.62     12.45 o 
   1  14   7       64.44       57.07      8.88 o 
   2  14   7       60.83       55.88     10.35 o 
   0   0   8    17835.32    16650.41    312.83 o 
   1   0   8    12337.55    12015.77    310.04 o 
   2   0   8       13.24       15.29      2.89 o 
   3   0   8       93.41       93.69      4.60 o 
   4   0   8        8.05       12.33      2.52 o 
   5   0   8       39.21       44.85      4.65 o 
   6   0   8      137.37      149.34      8.46 o 
   7   0   8        0.34        5.17      3.71 o 
   0   1   8     7749.42     7692.48    115.73 o 
   1   1   8     5482.96     5500.75     50.94 o 
   2   1   8     2330.68     2474.41     21.90 o 
   3   1   8      473.22      507.91      6.60 o 
   4   1   8        9.08       11.29      1.67 o 
   5   1   8       38.05       41.21      2.85 o 
   6   1   8        8.15        3.92      2.37 o 
   7   1   8       10.05       10.63      3.31 o 
   0   2   8        4.16        5.85      1.79 o 
   1   2   8     1032.30     1042.97     10.27 o 
   2   2   8      104.49      107.54      3.31 o 
   3   2   8      783.40      780.90      8.05 o 
   4   2   8       15.50       14.16      1.51 o 
   5   2   8      177.82      170.84      4.75 o 
   6   2   8       19.33       18.09      3.18 o 
   7   2   8        4.51        2.81      3.62 o 
   0   3   8     1473.24     1495.20     19.56 o 
   1   3   8      285.05      285.87      4.14 o 
   2   3   8       18.77       14.84      1.31 o 
   3   3   8       37.11       43.06      2.06 o 
   4   3   8       52.70       44.49      2.51 o 
   5   3   8       44.64       43.44      3.76 o 
   6   3   8       92.30       82.26      5.88 o 
   7   3   8        1.46        4.89      3.79 o 
   0   4   8      668.17      671.42      8.74 o 
   1   4   8     1394.94     1500.02     12.96 o 
   2   4   8      775.58      786.44      9.64 o 
   3   4   8       39.16       32.12      1.90 o 
   4   4   8      113.49      115.74      4.54 o 
   5   4   8      321.74      303.97      6.80 o 
   6   4   8      144.75      170.11      8.04 o 
   7   4   8       37.14       52.23      7.07 o 
   0   5   8       26.57       28.73      2.14 o 
   1   5   8      680.22      703.75      7.69 o 
   2   5   8      133.65      133.21      3.77 o 
   3   5   8      232.96      229.17      5.00 o 
   4   5   8      688.60      678.81     11.19 o 
   5   5   8      192.92      188.55      6.69 o 
   6   5   8      260.23      255.71      8.45 o 
   7   5   8       65.78       83.18      8.58 o 
   0   6   8      673.11      719.14     11.38 o 
   1   6   8      305.70      297.90      5.72 o 
   2   6   8       56.29       56.05      2.82 o 
   3   6   8      864.87      857.52     11.00 o 
   4   6   8       17.06       13.66      2.70 o 
   5   6   8       57.87       55.12      4.07 o 
   6   6   8       82.84       84.99      7.48 o 
   0   7   8      533.26      520.30      8.76 o 
   1   7   8       49.07       57.79      2.65 o 
   2   7   8      187.05      189.78      4.60 o 
   3   7   8       11.03       11.10      2.52 o 
   4   7   8       28.61       28.50      3.33 o 
   5   7   8       66.27       77.45      6.30 o 
   6   7   8       17.96       22.49      4.03 o 
   0   8   8        3.48       -1.01      3.09 o 
   1   8   8      252.75      238.41      4.83 o 
   2   8   8      310.42      297.80      6.48 o 
   3   8   8       31.48       27.90      2.93 o 
   4   8   8      226.24      219.38      6.94 o 
   5   8   8       98.62       92.57      5.91 o 
   6   8   8       22.67       22.86      4.20 o 
   0   9   8      963.75      960.25     19.29 o 
   1   9   8       27.56       21.82      2.65 o 
   2   9   8       37.62       43.12      3.22 o 
   3   9   8       69.59       57.23      4.19 o 
   4   9   8      117.31      117.83      6.27 o 
   5   9   8       34.98       37.77      4.63 o 
   6   9   8       20.37       27.34      5.03 o 
   0  10   8      219.07      235.76      9.25 o 
   1  10   8      131.60      129.75      6.21 o 
   2  10   8      152.05      159.48      5.71 o 
   3  10   8       34.06       34.05      3.91 o 
   4  10   8        0.74        4.03      3.11 o 
   5  10   8       33.18       41.07      5.00 o 
   0  11   8      141.64      158.02     14.43 o 
   1  11   8      104.70      105.41      6.78 o 
   2  11   8       13.44       12.66      3.84 o 
   3  11   8       10.48       13.03      3.38 o 
   4  11   8        5.35        5.70      3.56 o 
   5  11   8       38.33       41.93      5.08 o 
   0  12   8       77.54       80.41     14.60 o 
   1  12   8       54.82       54.82      7.75 o 
   2  12   8       37.61       47.77      6.88 o 
   3  12   8        7.91        3.64      5.58 o 
   4  12   8        9.52       13.32      3.93 o 
   0  13   8       34.58        4.26     17.89 o 
   1  13   8        0.09        0.11      6.07 o 
   2  13   8       28.88       36.12      8.87 o 
   3  13   8       25.40        8.85      6.08 o 
   0  14   8        2.88        2.10      8.46 o 
   1  14   8       16.89       11.42      7.51 o 
   2  14   8       26.53       30.61      9.32 o 
   1   0   9      235.99      222.34      6.61 o 
   2   0   9     1395.17     1534.60     18.48 o 
   3   0   9     1109.99     1285.62     17.06 o 
   4   0   9       72.73       60.12      4.04 o 
   5   0   9       68.40       58.54      5.19 o 
   6   0   9       51.98       54.82      5.61 o 
   7   0   9       11.67       12.99      4.05 o 
   0   1   9      103.51      100.34      4.08 o 
   1   1   9     3048.92     3077.33     36.27 o 
   2   1   9     3347.21     3587.33     30.69 o 
   3   1   9      105.91      111.48      3.21 o 
   4   1   9       15.85       15.82      1.80 o 
   5   1   9      381.40      369.66      6.68 o 
   6   1   9       51.30       48.98      3.65 o 
   7   1   9      120.11      124.39      6.66 o 
   0   2   9      663.48      654.20     10.89 o 
   1   2   9       46.93       41.38      1.93 o 
   2   2   9      594.89      616.41     10.42 o 
   3   2   9      283.09      292.56      4.37 o 
   4   2   9      235.80      229.23      4.80 o 
   5   2   9       11.52       11.31      2.00 o 
   6   2   9       24.17       25.76      3.64 o 
   7   2   9       12.29       14.41      3.89 o 
   0   3   9     1776.13     1784.00     23.00 o 
   1   3   9      255.14      228.19      3.55 o 
   2   3   9      453.23      436.55      5.41 o 
   3   3   9      141.49      154.46      2.97 o 
   4   3   9       42.50       48.92      2.92 o 
   5   3   9      196.55      193.26      6.66 o 
   6   3   9      144.63      149.71      7.51 o 
   7   3   9        8.91       14.09      7.49 o 
   0   4   9      124.85      132.38      4.25 o 
   1   4   9     1023.11     1098.43     10.10 o 
   2   4   9      599.85      608.00      6.86 o 
   3   4   9     1074.29     1067.21     11.51 o 
   4   4   9     1325.58     1268.21     15.19 o 
   5   4   9      157.67      154.18      5.70 o 
   6   4   9      131.62      146.05      7.12 o 
   7   4   9        0.37       11.37      4.06 o 
   0   5   9      233.80      253.51      7.70 o 
   1   5   9      172.22      195.32      3.65 o 
   2   5   9      518.32      510.87      7.03 o 
   3   5   9      185.40      181.47      4.58 o 
   4   5   9      413.90      382.15      7.76 o 
   5   5   9       41.87       34.97      3.49 o 
   6   5   9       54.84       63.07      5.57 o 
   7   5   9       87.82       94.22      7.35 o 
   0   6   9       48.59       70.55      3.16 o 
   1   6   9      214.19      210.91      3.92 o 
   2   6   9      198.05      199.47      4.60 o 
   3   6   9      280.37      267.21      5.53 o 
   4   6   9      122.18      104.87      5.07 o 
   5   6   9       54.21       45.85      3.81 o 
   6   6   9       73.06       62.89      5.47 o 
   0   7   9      446.02      485.04      8.45 o 
   1   7   9        3.13        2.78      1.88 o 
   2   7   9      203.59      204.12      4.81 o 
   3   7   9      545.06      521.31     10.02 o 
   4   7   9      104.15       96.49      5.05 o 
   5   7   9        4.13        5.17      3.08 o 
   6   7   9        1.82        2.85      4.14 o 
   0   8   9      375.98      356.75     10.90 o 
   1   8   9     1055.19     1025.11     11.28 o 
   2   8   9       34.21       40.58      3.14 o 
   3   8   9       24.76       21.12      2.92 o 
   4   8   9       73.57       68.81      4.66 o 
   5   8   9        9.79        8.78      3.07 o 
   6   8   9        3.89        5.11      3.44 o 
   0   9   9      673.35      707.21     16.03 o 
   1   9   9      558.39      524.56      9.90 o 
   2   9   9       56.07       56.06      3.57 o 
   3   9   9        9.27        3.70      2.25 o 
   4   9   9       89.11      101.42      5.99 o 
   5   9   9       30.12       33.21      4.62 o 
   0  10   9       76.14       70.65      7.24 o 
   1  10   9      270.71      257.89     10.68 o 
   2  10   9       78.67       70.68      4.16 o 
   3  10   9        4.72        4.71      3.34 o 
   4  10   9       54.51       51.75      4.98 o 
   5  10   9      163.99      156.46      8.03 o 
   0  11   9        0.38      -12.11      6.21 o 
   1  11   9       13.52       18.98      4.14 o 
   2  11   9       57.91       57.68      5.39 o 
   3  11   9       11.62        9.63      3.34 o 
   4  11   9        3.02        4.82      3.36 o 
   5  11   9       19.85       27.26      4.56 o 
   0  12   9       18.28       25.68      9.65 o 
   1  12   9       99.40       95.31      9.22 o 
   2  12   9      150.54      202.04     11.63 o 
   3  12   9        2.20        2.51      4.68 o 
   4  12   9        4.67        5.70      4.11 o 
   0  13   9       18.30       26.83     10.41 o 
   1  13   9       74.99       84.52      9.22 o 
   2  13   9       14.65        8.77      7.63 o 
   3  13   9       14.19       11.00      8.28 o 
   0  14   9      104.09       68.58     40.04 o 
   1  14   9        3.38       -6.82      6.35 o 
   2  14   9       31.84       37.57      9.60 o 
   0   0  10       42.07       56.95      4.02 o 
   1   0  10     3383.18     3572.81     55.36 o 
   2   0  10     1748.41     1834.17     31.13 o 
   3   0  10       59.27       62.65      3.46 o 
   4   0  10      212.30      208.24      6.34 o 
   5   0  10      142.68      120.83      6.98 o 
   6   0  10        7.19        0.03      3.27 o 
   7   0  10        3.92        3.09      4.92 o 
   0   1  10       39.49       38.69      3.05 o 
   1   1  10     2668.94     2707.18     30.68 o 
   2   1  10      262.39      288.94      5.73 o 
   3   1  10      213.13      220.49      4.53 o 
   4   1  10      585.28      609.02      7.84 o 
   5   1  10      132.74      124.14      4.49 o 
   6   1  10        3.23        5.42      2.41 o 
   7   1  10       15.52       12.08      3.59 o 
   0   2  10      515.32      560.37      9.87 o 
   1   2  10       64.50       73.59      2.95 o 
   2   2  10       16.98       13.23      1.56 o 
   3   2  10        9.75        5.75      1.28 o 
   4   2  10       73.69       70.60      3.63 o 
   5   2  10       45.23       39.51      3.00 o 
   6   2  10       21.46       20.38      3.73 o 
   7   2  10       33.67       37.81      5.02 o 
   0   3  10      352.95      353.06      6.76 o 
   1   3  10      109.16       95.77      2.96 o 
   2   3  10      144.12      151.20      3.03 o 
   3   3  10       83.61       83.92      2.42 o 
   4   3  10       27.53       25.22      2.38 o 
   5   3  10      174.71      186.96      6.79 o 
   6   3  10       52.41       55.47      5.03 o 
   7   3  10       36.92       36.44      5.35 o 
   0   4  10      380.30      429.76      8.09 o 
   1   4  10      251.16      272.97      4.21 o 
   2   4  10      189.65      178.63      4.45 o 
   3   4  10      239.45      249.99      4.31 o 
   4   4  10      416.46      393.88      7.88 o 
   5   4  10       27.40       25.60      3.00 o 
   6   4  10        9.77       14.74      3.57 o 
   7   4  10       43.16       39.16      7.17 o 
   0   5  10     3074.04     3355.15     46.98 o 
   1   5  10     1135.68     1152.25     11.81 o 
   2   5  10       61.28       67.42      2.88 o 
   3   5  10      644.70      611.49      8.35 o 
   4   5  10       62.61       63.12      3.85 o 
   5   5  10       46.03       39.85      3.82 o 
   6   5  10       83.41       83.00      6.62 o 
   7   5  10       56.88       68.43      6.71 o 
   0   6  10       82.02       99.56      4.63 o 
   1   6  10      136.94      157.11      3.57 o 
   2   6  10        5.00        3.47      1.76 o 
   3   6  10      362.32      360.16      8.23 o 
   4   6  10       10.52        4.51      2.42 o 
   5   6  10       60.62       58.26      4.56 o 
   6   6  10       16.17       18.87      4.13 o 
   0   7  10        0.11        0.74      1.57 o 
   1   7  10        2.98        2.19      1.67 o 
   2   7  10      174.91      180.66      4.61 o 
   3   7  10       82.15       82.24      4.66 o 
   4   7  10       72.96       73.39      4.61 o 
   5   7  10       68.04       68.15      5.17 o 
   6   7  10       22.11       23.30      4.13 o 
   0   8  10       94.04       92.59      6.35 o 
   1   8  10       83.35       76.56      3.42 o 
   2   8  10      104.94      104.42      4.38 o 
   3   8  10      308.02      278.55      7.52 o 
   4   8  10       41.39       44.89      3.94 o 
   5   8  10       52.65       54.68      5.23 o 
   6   8  10       96.13      110.95      6.98 o 
   0   9  10        6.48       14.04      6.27 o 
   1   9  10        4.53        2.66      2.12 o 
   2   9  10      389.61      366.60      7.37 o 
   3   9  10       44.49       38.80      3.68 o 
   4   9  10       48.65       46.77      4.55 o 
   5   9  10       53.62       60.94      5.35 o 
   0  10  10      536.49      566.37     17.35 o 
   1  10  10       19.48       22.96      3.94 o 
   2  10  10      227.79      232.88      6.28 o 
   3  10  10       45.09       43.98      4.17 o 
   4  10  10       46.85       42.60      4.61 o 
   5  10  10        6.11        1.66      4.49 o 
   0  11  10       83.17       75.02     11.00 o 
   1  11  10       53.90       48.16      8.15 o 
   2  11  10        8.98        2.45      3.69 o 
   3  11  10        8.22        7.98      3.21 o 
   4  11  10       47.09       60.48      6.48 o 
   0  12  10       19.07       23.89      9.51 o 
   1  12  10       41.44       46.72      7.45 o 
   2  12  10       99.69      113.73      9.32 o 
   3  12  10       42.69       49.47      6.68 o 
   4  12  10       20.35       26.70      7.09 o 
   0  13  10        1.84       -5.12      8.44 o 
   1  13  10       42.85       50.93      8.43 o 
   2  13  10       12.48        2.62      7.92 o 
   3  13  10       15.15        8.63      5.94 o 
   0  14  10       59.11       55.02     17.02 o 
   1  14  10       10.29        6.02      8.86 o 
   2  14  10       17.07       14.95      8.70 o 
   1   0  11     2592.29     2684.14     51.93 o 
   2   0  11     2154.57     2377.00     39.24 o 
   3   0  11      366.22      371.53      7.37 o 
   4   0  11        0.10       -2.29      2.22 o 
   5   0  11      210.00      203.07      8.02 o 
   6   0  11        2.93        1.70      3.59 o 
   7   0  11       46.60       59.57      6.94 o 
   0   1  11        1.84        1.27      2.76 o 
   1   1  11      481.69      501.11     10.15 o 
   2   1  11     1489.36     1614.82     18.73 o 
   3   1  11       38.60       44.96      2.79 o 
   4   1  11       51.77       59.46      2.96 o 
   5   1  11      142.23      123.89      4.57 o 
   6   1  11       11.88        9.48      2.74 o 
   7   1  11       10.57        6.03      3.57 o 
   0   2  11     3890.63     3989.55     53.88 o 
   1   2  11      513.80      523.60      7.68 o 
   2   2  11     1194.91     1204.38     14.01 o 
   3   2  11      339.05      365.05      5.42 o 
   4   2  11      353.48      366.61      6.95 o 
   5   2  11       64.36       61.04      3.76 o 
   6   2  11       51.45       48.83      4.79 o 
   7   2  11        8.11        5.77      3.59 o 
   0   3  11       28.91       41.02      3.64 o 
   1   3  11       78.53       76.83      2.59 o 
   2   3  11      531.82      551.06      6.89 o 
   3   3  11      346.51      350.31      4.78 o 
   4   3  11      100.34      103.37      4.02 o 
   5   3  11        2.34        3.86      2.39 o 
   6   3  11       80.26       69.07      5.84 o 
   7   3  11      103.04       92.94      7.37 o 
   0   4  11     3830.32     4086.59     49.86 o 
   1   4  11      236.46      253.08      4.02 o 
   2   4  11      368.67      392.25      6.50 o 
   3   4  11      659.90      618.04      7.94 o 
   4   4  11       19.79       19.32      3.75 o 
   5   4  11      140.54      134.48      5.51 o 
   6   4  11      155.54      148.57      8.98 o 
   7   4  11      221.93      232.06     10.83 o 
   0   5  11      598.19      613.23     11.93 o 
   1   5  11       18.24       19.90      1.58 o 
   2   5  11       90.27       84.38      2.88 o 
   3   5  11     1836.96     1727.49     18.42 o 
   4   5  11      345.10      311.13      7.41 o 
   5   5  11       59.21       54.60      4.20 o 
   6   5  11        0.69       -5.08      2.94 o 
   0   6  11     1202.25     1187.56     19.96 o 
   1   6  11       57.93       48.54      2.37 o 
   2   6  11      363.20      345.32      6.15 o 
   3   6  11      122.88      126.04      5.13 o 
   4   6  11      287.09      266.84      6.95 o 
   5   6  11       54.07       59.34      4.32 o 
   6   6  11       11.88       11.75      3.76 o 
   0   7  11      331.69      331.35      8.14 o 
   1   7  11      167.89      176.29      4.49 o 
   2   7  11       11.35       10.41      2.07 o 
   3   7  11      432.21      410.79      8.70 o 
   4   7  11       22.91       23.88      3.19 o 
   5   7  11        1.86        2.39      2.99 o 
   6   7  11       11.03       16.92      4.13 o 
   0   8  11      131.50      134.18      8.43 o 
   1   8  11      326.52      338.66      6.44 o 
   2   8  11      544.39      520.24      8.52 o 
   3   8  11      193.79      182.24      6.33 o 
   4   8  11       59.06       52.54      4.26 o 
   5   8  11        0.32       -0.83      2.58 o 
   6   8  11        4.21       13.78      3.63 o 
   0   9  11      233.49      261.57      9.55 o 
   1   9  11      145.18      131.43      5.44 o 
   2   9  11      463.19      469.65      8.29 o 
   3   9  11       12.79        7.14      2.72 o 
   4   9  11       16.71       16.11      3.62 o 
   5   9  11      179.18      180.57      8.23 o 
   0  10  11      483.41      475.08     20.38 o 
   1  10  11       85.32       81.23      5.29 o 
   2  10  11      794.12      755.95     11.85 o 
   3  10  11       11.59       13.66      3.33 o 
   4  10  11       99.13       91.02      6.01 o 
   5  10  11        7.27        7.13      3.82 o 
   0  11  11       86.44       85.41     11.48 o 
   1  11  11       41.05       43.52      4.89 o 
   2  11  11       19.98       12.94      4.82 o 
   3  11  11      116.73      118.80      6.92 o 
   4  11  11       10.87       12.45      3.82 o 
   0  12  11      134.31      137.44     14.46 o 
   1  12  11       15.38        2.91      5.03 o 
   2  12  11       23.01       27.98      6.22 o 
   3  12  11        9.18        4.44      4.78 o 
   4  12  11        4.17       12.80      6.56 o 
   0  13  11        0.02       -2.52      9.39 o 
   1  13  11       16.58       15.23      8.21 o 
   2  13  11      103.48      141.47     13.38 o 
   3  13  11        8.08       14.06      6.10 o 
   0  14  11       28.32       33.20     11.64 o 
   1  14  11       33.87       46.31     10.07 o 
   2  14  11       33.12       43.43      9.98 o 
   0   0  12        0.70        0.82      2.08 o 
   1   0  12       14.98       11.66      2.42 o 
   2   0  12       76.27       92.01      4.52 o 
   3   0  12        9.34        8.66      2.07 o 
   4   0  12       42.50       53.86      4.44 o 
   5   0  12      218.88      197.18      7.92 o 
   6   0  12       59.65       48.94      5.58 o 
   7   0  12       14.25       23.94      9.08 o 
   0   1  12       38.53       32.95      3.19 o 
   1   1  12       93.76      103.55      4.21 o 
   2   1  12     4181.35     4327.54     48.90 o 
   3   1  12      177.84      178.19      4.37 o 
   4   1  12      319.98      303.88      6.13 o 
   5   1  12      285.06      268.04      6.06 o 
   6   1  12       21.23       24.56      3.43 o 
   7   1  12       13.18       12.53      3.98 o 
   0   2  12       56.07       46.60      2.99 o 
   1   2  12      829.44      845.47     13.01 o 
   2   2  12       96.50      104.87      3.64 o 
   3   2  12       30.99       32.27      2.17 o 
   4   2  12       10.11       11.47      2.24 o 
   5   2  12      208.88      207.91      5.84 o 
   6   2  12       16.03       15.87      3.65 o 
   7   2  12       29.19       23.21      5.13 o 
   0   3  12     1191.58     1355.86     18.64 o 
   1   3  12       33.08       48.53      2.42 o 
   2   3  12       15.86       12.96      1.80 o 
   3   3  12      503.59      498.24      7.31 o 
   4   3  12       65.86       63.56      3.27 o 
   5   3  12       15.90       19.18      2.96 o 
   6   3  12       50.00       50.13      5.48 o 
   7   3  12       77.97       73.81      7.05 o 
   0   4  12       19.40       31.19      3.11 o 
   1   4  12      300.58      325.26      4.85 o 
   2   4  12       12.94        5.77      1.12 o 
   3   4  12     1121.65     1081.50     11.72 o 
   4   4  12       94.48       81.57      4.31 o 
   5   4  12       87.58       77.89      4.35 o 
   6   4  12       55.62       63.89      7.19 o 
   7   4  12       89.38       89.85      7.51 o 
   0   5  12      260.21      294.61      7.69 o 
   1   5  12      250.10      276.31      4.68 o 
   2   5  12      116.16      107.80      3.52 o 
   3   5  12      760.57      747.95     11.39 o 
   4   5  12       16.46       14.56      2.53 o 
   5   5  12       38.69       31.57      3.79 o 
   6   5  12      100.62      109.73      7.75 o 
   0   6  12        4.95        3.77      2.38 o 
   1   6  12       14.20       12.55      1.73 o 
   2   6  12      339.43      322.77      5.79 o 
   3   6  12      844.46      816.98     15.14 o 
   4   6  12       62.87       61.85      4.20 o 
   5   6  12       74.39       74.40      5.28 o 
   6   6  12       51.75       60.88      5.62 o 
   0   7  12       48.52       49.42      4.94 o 
   1   7  12      312.40      300.54      5.81 o 
   2   7  12       44.26       48.21      2.75 o 
   3   7  12       20.98       22.33      2.90 o 
   4   7  12      228.79      207.03      7.19 o 
   5   7  12       58.73       55.19      4.79 o 
   6   7  12        9.45        6.21      4.46 o 
   0   8  12       45.15       45.07     12.07 o 
   1   8  12     1028.16     1064.52     12.71 o 
   2   8  12      447.92      412.30      7.93 o 
   3   8  12       66.17       67.80      4.33 o 
   4   8  12       46.86       38.15      4.31 o 
   5   8  12       81.97       77.47      7.00 o 
   6   8  12       54.92       85.40      6.61 o 
   0   9  12        0.31       -6.55      4.78 o 
   1   9  12       92.16       91.91      5.22 o 
   2   9  12      242.87      214.30      6.07 o 
   3   9  12      160.38      140.18      6.03 o 
   4   9  12       41.91       43.29      4.43 o 
   5   9  12       41.86       48.61      5.02 o 
   0  10  12      172.03      168.32     14.21 o 
   1  10  12       12.95        5.71      2.98 o 
   2  10  12      235.62      242.82      7.46 o 
   3  10  12      202.73      215.67      7.63 o 
   4  10  12       90.04       99.76      6.21 o 
   5  10  12       34.80       35.95      5.06 o 
   0  11  12       14.46       12.83      8.12 o 
   1  11  12       14.20       17.08      3.81 o 
   2  11  12        5.19        0.26      3.65 o 
   3  11  12       17.68       20.27      4.22 o 
   4  11  12       48.06       48.54      6.31 o 
   0  12  12      109.15      106.13     13.13 o 
   1  12  12       28.61       32.13      6.92 o 
   2  12  12      145.49      146.40     10.64 o 
   3  12  12       20.15       17.48      5.49 o 
   4  12  12       23.38       22.65      6.68 o 
   0  13  12       61.72       66.41     12.53 o 
   1  13  12       26.91        5.27      8.64 o 
   2  13  12       26.92       39.68      9.47 o 
   3  13  12       36.21       35.90      9.87 o 
   0  14  12       13.99       28.41     10.94 o 
   1  14  12       25.25        6.11     10.35 o 
   2  14  12        4.22        1.77      7.89 o 
   1   0  13      320.12      286.14      7.36 o 
   2   0  13      129.80      137.05      5.82 o 
   3   0  13      118.79      141.26      5.49 o 
   4   0  13       13.24        7.00      3.61 o 
   5   0  13       63.81       57.05      5.25 o 
   6   0  13        7.34        6.48      3.52 o 
   7   0  13      124.59      143.57     13.06 o 
   0   1  13        5.05        5.96      2.10 o 
   1   1  13     1521.39     1484.26     44.92 o 
   2   1  13     2843.69     2970.01     34.86 o 
   3   1  13        7.03       15.59      1.98 o 
   4   1  13      150.87      149.87      5.76 o 
   5   1  13      186.25      185.20      6.22 o 
   6   1  13       33.29       27.45      3.45 o 
   7   1  13       54.31       62.94      5.87 o 
   0   2  13     3274.98     2677.22    540.09 o 
   1   2  13       31.66       38.16      2.38 o 
   2   2  13       55.65       56.29      2.83 o 
   3   2  13       24.17       30.92      2.28 o 
   4   2  13      164.34      159.22      4.83 o 
   5   2  13       48.49       50.94      3.53 o 
   6   2  13       88.41       88.89      6.04 o 
   7   2  13       19.60       26.75      4.59 o 
   0   3  13       47.54       53.35      3.59 o 
   1   3  13      876.60      871.81     12.06 o 
   2   3  13      644.15      622.43      8.48 o 
   3   3  13      149.94      138.55      4.48 o 
   4   3  13       17.24       15.00      2.21 o 
   5   3  13       33.81       37.61      3.67 o 
   6   3  13       68.61       67.05      5.47 o 
   7   3  13       14.25       14.93      6.10 o 
   0   4  13        9.49        6.24      2.26 o 
   1   4  13      453.50      452.00      6.40 o 
   2   4  13      198.12      177.60      3.27 o 
   3   4  13      931.28      941.61     12.74 o 
   4   4  13       47.63       39.47      3.28 o 
   5   4  13      142.66      140.08      6.81 o 
   6   4  13      203.33      225.22     10.09 o 
   7   4  13       15.13       26.11      5.71 o 
   0   5  13     1523.28     1569.99     27.16 o 
   1   5  13       63.60       68.28      2.68 o 
   2   5  13      292.19      280.42      5.31 o 
   3   5  13       29.92       28.82      2.86 o 
   4   5  13      137.28      143.03      5.54 o 
   5   5  13        5.61        6.64      2.98 o 
   6   5  13        4.04        4.15      3.72 o 
   0   6  13        8.46        9.81      2.87 o 
   1   6  13      101.86      126.83      3.91 o 
   2   6  13       84.71       87.55      3.85 o 
   3   6  13       18.08       17.22      2.74 o 
   4   6  13      101.99       96.66      5.41 o 
   5   6  13       64.29       61.78      5.34 o 
   6   6  13       35.73       37.34      4.82 o 
   0   7  13       78.24       86.99      5.24 o 
   1   7  13      195.91      190.69      5.42 o 
   2   7  13      546.95      529.27     11.10 o 
   3   7  13        2.84        3.14      2.30 o 
   4   7  13       44.60       46.59      6.02 o 
   5   7  13       22.50       20.13      3.77 o 
   6   7  13       15.03       18.66      4.34 o 
   0   8  13        1.71        0.86      5.21 o 
   1   8  13       27.54       27.23      3.00 o 
   2   8  13       13.78       17.91      2.65 o 
   3   8  13       47.44       44.04      3.72 o 
   4   8  13       93.15       88.97      5.64 o 
   5   8  13      212.34      210.84      8.53 o 
   6   8  13        5.28       16.48      4.94 o 
   0   9  13      376.84      342.87     13.20 o 
   1   9  13      128.96      126.69      6.61 o 
   2   9  13       86.05       76.63      4.56 o 
   3   9  13        8.58       13.78      2.88 o 
   4   9  13        8.94        4.27      3.13 o 
   5   9  13      112.68      108.91      6.62 o 
   0  10  13       10.61       12.60      5.53 o 
   1  10  13       22.43       23.92      4.31 o 
   2  10  13      154.40      167.60      7.03 o 
   3  10  13      274.62      287.63      8.31 o 
   4  10  13       17.93        7.45      3.14 o 
   5  10  13       11.60       11.18      3.91 o 
   0  11  13      144.73      146.08     14.04 o 
   1  11  13        4.76        4.92      3.37 o 
   2  11  13       67.93       72.91      6.23 o 
   3  11  13       65.89       65.10      5.59 o 
   4  11  13       26.28       21.96      4.33 o 
   0  12  13       25.22       17.84     11.34 o 
   1  12  13       33.32       31.35     11.72 o 
   2  12  13       24.05       28.85      5.62 o 
   3  12  13       13.26       11.86      5.41 o 
   4  12  13       34.46       40.93      6.68 o 
   0  13  13       98.31       80.64     17.04 o 
   1  13  13        7.40       10.06      7.45 o 
   2  13  13       17.25       21.52     13.08 o 
   3  13  13       51.09       64.18      9.48 o 
   0  14  13       31.30       14.27     10.06 o 
   1  14  13        1.02       -6.36      9.45 o 
   0   0  14      383.99      352.99     17.82 o 
   1   0  14     1228.98     1246.25     21.81 o 
   2   0  14      337.73      363.77     10.12 o 
   3   0  14        1.63       -1.36      1.79 o 
   4   0  14       71.92       57.08      6.19 o 
   5   0  14        6.92       12.61      3.71 o 
   6   0  14        2.24        5.09      4.09 o 
   7   0  14        1.59        5.58      6.06 o 
   0   1  14     1140.71     1118.65     33.12 o 
   1   1  14     3471.50     3651.52     45.08 o 
   2   1  14      213.73      211.06      5.42 o 
   3   1  14       82.90       91.88      3.38 o 
   4   1  14       11.63       20.00      3.60 o 
   5   1  14        4.82        1.83      2.27 o 
   6   1  14       34.29       31.09      3.95 o 
   7   1  14       40.60       49.99      5.39 o 
   0   2  14      184.46      200.90     11.76 o 
   1   2  14      364.08      381.06      8.06 o 
   2   2  14       28.38       45.81      2.89 o 
   3   2  14       22.17       19.42      2.71 o 
   4   2  14        2.66        2.77      1.81 o 
   5   2  14       85.48       78.58      4.22 o 
   6   2  14        5.10        5.36      3.08 o 
   7   2  14       20.29       23.98      4.43 o 
   0   3  14      293.95      301.19      7.64 o 
   1   3  14      618.11      670.35      9.95 o 
   2   3  14      109.67      122.45      4.10 o 
   3   3  14       37.50       40.78      2.62 o 
   4   3  14      219.87      212.28      6.36 o 
   5   3  14       17.67       15.00      3.29 o 
   6   3  14      190.88      185.32     10.64 o 
   7   3  14        0.98        5.81      4.08 o 
   0   4  14     1571.00     1683.98     25.84 o 
   1   4  14        7.04        7.21      1.59 o 
   2   4  14       97.60       86.78      3.51 o 
   3   4  14      353.84      346.28      6.44 o 
   4   4  14      420.20      412.48      8.19 o 
   5   4  14       89.96       80.94      5.42 o 
   6   4  14       36.77       37.63      5.72 o 
   0   5  14       31.79       37.85      5.04 o 
   1   5  14       81.96       88.01      3.26 o 
   2   5  14      195.80      166.93      4.68 o 
   3   5  14       17.71       13.11      2.75 o 
   4   5  14      225.89      224.76      6.31 o 
   5   5  14       94.49      104.34      6.63 o 
   6   5  14       35.82       35.69      5.20 o 
   0   6  14       98.34       93.58      5.33 o 
   1   6  14      155.62      168.77      7.30 o 
   2   6  14      108.43      109.27      4.66 o 
   3   6  14      227.97      212.79      6.12 o 
   4   6  14      237.82      232.99      7.30 o 
   5   6  14       51.91       53.88      4.97 o 
   6   6  14       10.48       15.10      4.36 o 
   0   7  14       20.94       26.74      3.67 o 
   1   7  14       89.53       92.57      4.14 o 
   2   7  14      122.85      135.95      5.22 o 
   3   7  14       15.09       16.06      3.00 o 
   4   7  14      172.40      168.99      7.51 o 
   5   7  14       28.67       30.35      4.13 o 
   6   7  14        5.92        7.55      3.73 o 
   0   8  14       23.24       12.67      6.11 o 
   1   8  14      263.82      255.95      6.46 o 
   2   8  14       27.55       33.04      3.16 o 
   3   8  14       62.03       61.79      4.21 o 
   4   8  14        6.79        0.60      2.94 o 
   5   8  14       11.63       10.69      3.64 o 
   6   8  14        3.23       12.22      4.17 o 
   0   9  14        5.04        4.88      4.81 o 
   1   9  14       25.58       27.72      4.23 o 
   2   9  14       30.66       26.83      3.15 o 
   3   9  14       44.86       39.84      3.75 o 
   4   9  14       17.54       21.42      4.07 o 
   5   9  14       49.33       66.52      5.48 o 
   0  10  14        5.54        4.73      8.27 o 
   1  10  14      258.55      249.54      8.64 o 
   2  10  14      127.04      120.16     11.89 o 
   3  10  14       56.72       61.95      5.00 o 
   4  10  14      100.06      109.56      7.35 o 
   5  10  14        6.44        7.45      4.02 o 
   0  11  14       22.05       15.95      8.47 o 
   1  11  14      203.60      204.40      9.91 o 
   2  11  14       77.11       87.78      7.31 o 
   3  11  14       12.04        8.76      4.66 o 
   4  11  14       43.93       42.28      4.89 o 
   0  12  14        6.40       -5.70      9.61 o 
   1  12  14       15.65       26.74      7.72 o 
   2  12  14       72.52       77.48      7.35 o 
   3  12  14        2.71       -1.24      4.73 o 
   4  12  14        6.26       10.61      5.47 o 
   0  13  14       31.18       27.65     10.34 o 
   1  13  14        3.02      -10.04      6.35 o 
   2  13  14        9.23        6.70      7.94 o 
   3  13  14        8.25        3.61      5.64 o 
   0  14  14        1.93       -0.37     12.57 o 
   1  14  14       12.18        2.81     16.96 o 
   1   0  15       53.35       60.99      3.51 o 
   2   0  15      185.42      158.96     44.23 o 
   3   0  15       11.08       10.20      3.85 o 
   4   0  15        8.20        5.97      3.83 o 
   5   0  15        1.77        2.36      4.05 o 
   6   0  15        8.19        5.09      4.24 o 
   7   0  15       22.88       27.77     15.71 o 
   0   1  15     2027.25     2100.25     35.27 o 
   1   1  15     3093.45     3195.80     56.19 o 
   2   1  15      329.50      282.04      6.68 o 
   3   1  15      518.67      512.42      8.35 o 
   4   1  15      190.97      174.50      6.09 o 
   5   1  15      242.21      213.00      6.83 o 
   6   1  15       34.48       26.43      4.11 o 
   7   1  15        2.25        4.17      4.73 o 
   0   2  15      219.01      236.80      9.17 o 
   1   2  15       39.34       44.26      2.10 o 
   2   2  15      277.51      254.95      7.01 o 
   3   2  15        1.05        3.08      1.59 o 
   4   2  15      154.26      140.67      4.84 o 
   5   2  15       20.03       19.99      2.98 o 
   6   2  15       35.76       41.60      4.60 o 
   7   2  15       47.89       62.56      7.26 o 
   0   3  15      169.33      176.78      6.92 o 
   1   3  15     1307.38     1327.20     19.99 o 
   2   3  15      682.91      664.32     10.35 o 
   3   3  15      210.76      194.97      4.46 o 
   4   3  15      713.35      687.12     13.07 o 
   5   3  15       87.55       91.58      5.77 o 
   6   3  15      123.63      127.90      7.21 o 
   7   3  15       71.47       74.93      6.89 o 
   0   4  15      107.36      136.98      5.39 o 
   1   4  15      181.84      195.00      4.19 o 
   2   4  15       19.81       18.73      2.36 o 
   3   4  15      445.53      417.05      7.27 o 
   4   4  15      524.61      500.43      9.14 o 
   5   4  15       21.22       18.45      3.47 o 
   6   4  15       39.99       29.48      5.60 o 
   0   5  15      451.28      490.07     10.96 o 
   1   5  15       13.58       23.31      2.11 o 
   2   5  15        0.14       -0.22      2.13 o 
   3   5  15      405.36      386.83      8.17 o 
   4   5  15      104.86      112.96      7.05 o 
   5   5  15       75.91       66.44      5.62 o 
   6   5  15      115.91      142.48      8.61 o 
   0   6  15      332.31      349.75      9.55 o 
   1   6  15      418.33      427.87      7.49 o 
   2   6  15      356.47      339.24      7.33 o 
   3   6  15      198.99      202.75      5.95 o 
   4   6  15       50.06       53.57      4.35 o 
   5   6  15       84.56       88.71      6.61 o 
   6   6  15       38.86       46.65      5.76 o 
   0   7  15      127.27      148.08      7.77 o 
   1   7  15      354.88      346.93      7.95 o 
   2   7  15      627.83      608.95     10.34 o 
   3   7  15      116.97      130.01      5.62 o 
   4   7  15       88.81       90.61      6.92 o 
   5   7  15      120.63      120.81      7.06 o 
   6   7  15       19.29       23.25      5.15 o 
   0   8  15       47.46       58.95      8.11 o 
   1   8  15      967.35      936.82     14.49 o 
   2   8  15      239.65      223.62      5.98 o 
   3   8  15        3.86        0.47      2.55 o 
   4   8  15      353.34      364.37      9.92 o 
   5   8  15      123.77      145.94      7.49 o 
   0   9  15       22.27       22.99      5.75 o 
   1   9  15       77.50       84.71      5.74 o 
   2   9  15       45.99       60.39      4.22 o 
   3   9  15       42.81       40.60      4.15 o 
   4   9  15       74.29       64.62      5.10 o 
   5   9  15      126.48      125.94      7.27 o 
   0  10  15        3.90        2.77      5.45 o 
   1  10  15      142.40      141.02      8.81 o 
   2  10  15       56.77       69.73      6.44 o 
   3  10  15      216.46      220.86      8.35 o 
   4  10  15        7.51       -1.52      3.23 o 
   5  10  15       26.20       25.78      4.46 o 
   0  11  15      136.44      136.59     18.72 o 
   1  11  15       61.83       45.81      5.94 o 
   2  11  15       34.87       34.10      5.39 o 
   3  11  15       57.46       57.88     11.50 o 
   4  11  15       10.51        7.25      3.99 o 
   0  12  15        0.05       -3.00      9.94 o 
   1  12  15        0.39        0.58      4.95 o 
   2  12  15        2.79        4.01      3.20 o 
   3  12  15       35.75       24.33      5.82 o 
   0  13  15       34.31       36.61     15.84 o 
   1  13  15       27.46       35.33      8.66 o 
   2  13  15        4.71       -0.83      7.79 o 
   3  13  15       13.30        5.69      6.38 o 
   0  14  15        4.96       -2.45     12.80 o 
   1  14  15        1.12        0.79      7.84 o 
   0   0  16      956.40      957.21     22.52 o 
   1   0  16      159.58      151.74      5.07 o 
   2   0  16      445.80      442.87     12.57 o 
   3   0  16        7.43        5.16      2.94 o 
   4   0  16       24.21       19.15      4.47 o 
   5   0  16        5.88        3.34      3.93 o 
   6   0  16        0.86        4.33      4.03 o 
   7   0  16        0.35        9.74      7.18 o 
   0   1  16        4.86       17.54      2.83 o 
   1   1  16      569.82      510.01     29.61 o 
   2   1  16     1200.68     1167.54     16.26 o 
   3   1  16      502.21      479.40      8.92 o 
   4   1  16        0.49       -2.23      2.61 o 
   5   1  16       11.43       12.99      2.81 o 
   6   1  16       36.34       26.38      4.51 o 
   7   1  16       41.86       65.09      6.38 o 
   0   2  16        5.72        1.97      2.10 o 
   1   2  16      244.42      254.15      4.86 o 
   2   2  16      213.37      218.48      6.05 o 
   3   2  16      170.53      172.39      4.87 o 
   4   2  16       30.46       19.23      2.73 o 
   5   2  16       56.41       53.48      4.34 o 
   6   2  16        9.59       10.47      3.71 o 
   7   2  16        3.63       11.25      4.63 o 
   0   3  16      268.03      271.10      7.30 o 
   1   3  16      174.93      177.90      4.81 o 
   2   3  16      167.15      174.90      5.28 o 
   3   3  16       40.97       39.54      2.63 o 
   4   3  16       50.78       69.49     11.57 o 
   5   3  16        7.67        8.07      3.07 o 
   6   3  16       88.55       95.46      6.86 o 
   7   3  16      158.97      166.78     10.56 o 
   0   4  16      366.08      389.72      9.23 o 
   1   4  16      521.80      542.74      8.05 o 
   2   4  16      162.42      147.29      4.74 o 
   3   4  16      341.80      345.54      6.63 o 
   4   4  16       59.57       62.11      4.19 o 
   5   4  16       21.31       23.95      3.68 o 
   6   4  16      215.55      217.50     10.65 o 
   0   5  16       45.59       47.89      4.13 o 
   1   5  16       84.64       94.11      3.93 o 
   2   5  16       25.07       27.83      2.78 o 
   3   5  16      607.40      583.90      9.68 o 
   4   5  16       79.99       78.54      4.49 o 
   5   5  16       60.86       68.26      5.06 o 
   6   5  16       42.05       54.50      5.86 o 
   0   6  16      179.20      187.21      7.61 o 
   1   6  16       26.72       33.57      2.84 o 
   2   6  16      560.02      547.41     10.32 o 
   3   6  16       50.73       54.61      3.84 o 
   4   6  16        4.00        3.43      2.20 o 
   5   6  16       37.43       31.98      4.35 o 
   6   6  16      102.38       98.41      7.64 o 
   0   7  16       29.74       31.20      4.93 o 
   1   7  16      154.97      155.90      5.89 o 
   2   7  16       47.89       50.59      4.51 o 
   3   7  16       46.43       40.64      4.01 o 
   4   7  16      140.85      148.63      7.23 o 
   5   7  16       37.63       37.41      4.67 o 
   6   7  16       30.62       51.72      6.08 o 
   0   8  16      369.34      384.95     17.41 o 
   1   8  16      228.11      228.89      6.88 o 
   2   8  16      178.83      201.83      6.46 o 
   3   8  16      194.13      187.81      7.67 o 
   4   8  16      122.01      123.22      6.52 o 
   5   8  16       28.56       21.88      4.19 o 
   0   9  16       86.01       97.72     10.85 o 
   1   9  16       17.87       12.86      4.33 o 
   2   9  16       29.85       28.30      3.72 o 
   3   9  16       90.72       85.63      5.37 o 
   4   9  16       84.12       72.09      5.51 o 
   5   9  16        9.53       13.02      4.10 o 
   0  10  16      287.21      288.55     13.22 o 
   1  10  16      370.87      362.24     13.03 o 
   2  10  16       26.65       32.17      5.21 o 
   3  10  16      202.77      213.22      7.74 o 
   4  10  16       12.94       12.93      3.74 o 
   5  10  16        4.11        7.39      4.70 o 
   0  11  16        7.45        2.68      7.79 o 
   1  11  16       21.39       19.54      4.91 o 
   2  11  16       12.66       12.56      4.64 o 
   3  11  16       15.67        8.49      5.12 o 
   4  11  16       73.52       55.81      5.37 o 
   0  12  16       18.31       26.19      9.67 o 
   1  12  16       19.18       27.91      6.16 o 
   2  12  16       10.39        2.95      4.76 o 
   3  12  16       18.37       20.36      6.00 o 
   0  13  16        0.52      -10.01     12.17 o 
   1  13  16       14.01        6.83      7.65 o 
   2  13  16        5.32        6.22      4.00 o 
   0  14  16        5.80       10.55     14.84 o 
   1  14  16       38.74       54.87     10.48 o 
   1   0  17      597.79      604.40     11.49 o 
   2   0  17       25.09       22.43      2.79 o 
   3   0  17       54.87       59.52      5.58 o 
   4   0  17      185.82      154.04      9.07 o 
   5   0  17      462.64      422.82     14.96 o 
   6   0  17        0.40       -2.82      3.54 o 
   7   0  17        7.43       19.39      8.06 o 
   0   1  17      657.35      615.28     11.75 o 
   1   1  17      137.17      140.55      5.06 o 
   2   1  17     1436.26     1446.70     19.34 o 
   3   1  17      271.83      258.73      8.58 o 
   4   1  17      179.21      144.07      5.90 o 
   5   1  17      270.07      238.78      8.25 o 
   6   1  17        3.65        6.84      3.56 o 
   7   1  17       95.11      115.35      9.06 o 
   0   2  17      181.24      173.94      6.86 o 
   1   2  17      212.90      208.77      4.51 o 
   2   2  17      857.23      848.96     13.13 o 
   3   2  17      102.52      112.28      4.45 o 
   4   2  17      157.60      149.26      5.64 o 
   5   2  17       29.43       18.19      3.38 o 
   6   2  17       45.04       36.75      4.78 o 
   7   2  17       42.66       51.68      6.12 o 
   0   3  17      643.49      694.75     13.10 o 
   1   3  17       96.34      103.69      4.03 o 
   2   3  17       36.84       36.87      3.04 o 
   3   3  17      892.77      871.90     11.39 o 
   4   3  17      157.91      159.72      6.61 o 
   5   3  17       78.96       75.06      5.36 o 
   6   3  17       32.49       29.48      5.03 o 
   0   4  17      349.88      415.38      9.86 o 
   1   4  17      156.19      168.84      4.45 o 
   2   4  17      301.08      289.87      6.89 o 
   3   4  17     1406.67     1323.39     16.01 o 
   4   4  17      112.73      109.54      5.12 o 
   5   4  17        8.46        8.19      3.12 o 
   6   4  17       70.22       74.25      9.21 o 
   0   5  17       25.16       24.47      4.30 o 
   1   5  17      134.07      143.41      4.64 o 
   2   5  17      879.02      805.27     26.69 o 
   3   5  17      264.81      249.71      6.63 o 
   4   5  17       50.51       42.64      3.46 o 
   5   5  17       31.24       30.41      4.13 o 
   6   5  17       33.79       46.26      8.52 o 
   0   6  17      186.45      182.51      7.16 o 
   1   6  17       81.25       79.54      3.87 o 
   2   6  17     1504.52     1429.00     19.30 o 
   3   6  17      166.97      167.14      6.15 o 
   4   6  17      201.25      209.09      7.02 o 
   5   6  17        9.25       11.34      3.62 o 
   6   6  17       69.64       73.47      6.99 o 
   0   7  17       11.03        7.21      3.43 o 
   1   7  17       26.30       34.71      4.50 o 
   2   7  17      239.78      239.81      7.05 o 
   3   7  17      115.39      120.54      5.37 o 
   4   7  17      210.99      209.38      7.73 o 
   5   7  17        8.74        8.69      3.63 o 
   6   7  17       14.77       19.27      5.72 o 
   0   8  17        1.39        9.26      4.97 o 
   1   8  17      141.81      163.32      8.07 o 
   2   8  17      998.22      966.52     14.19 o 
   3   8  17       23.50       23.03      4.00 o 
   4   8  17       16.74       23.47      3.75 o 
   5   8  17      148.14      156.23     10.25 o 
   0   9  17       25.43       22.68      5.93 o 
   1   9  17      161.64      170.84      8.47 o 
   2   9  17       76.74       62.70      4.69 o 
   3   9  17        2.27       -0.43      3.15 o 
   4   9  17       30.65       26.39      4.14 o 
   5   9  17       46.53       43.01      5.29 o 
   0  10  17      386.02      397.00     15.33 o 
   1  10  17      102.23      111.92     11.32 o 
   2  10  17       33.85       24.14      5.19 o 
   3  10  17       72.84       74.42      6.02 o 
   4  10  17       22.68       22.57      4.17 o 
   0  11  17        8.77        6.48     14.27 o 
   1  11  17       21.65       10.49      4.61 o 
   2  11  17        2.48        0.67      4.06 o 
   3  11  17        5.12        7.86      5.29 o 
   4  11  17        1.51        2.06      4.07 o 
   0  12  17      122.77      135.48     21.10 o 
   1  12  17       33.06       34.16      6.18 o 
   2  12  17        3.20        7.65      4.83 o 
   3  12  17       58.64       79.97      8.18 o 
   0  13  17        9.55       16.99     13.89 o 
   1  13  17        5.23        1.11      7.55 o 
   2  13  17        0.40       -5.29      5.80 o 
   0  14  17       55.70       46.51     17.91 o 
   0   0  18      192.12      220.06      9.08 o 
   1   0  18      223.45      218.47      8.47 o 
   2   0  18        6.93        4.71      4.00 o 
   3   0  18        1.76       -4.05      3.23 o 
   4   0  18        9.42        7.25      3.72 o 
   5   0  18       33.35       36.91      5.47 o 
   6   0  18        1.62        0.70      4.05 o 
   7   0  18      254.82      290.14     20.74 o 
   0   1  18      841.92      845.58     14.88 o 
   1   1  18      580.77      612.95     10.56 o 
   2   1  18      552.93      570.80     10.40 o 
   3   1  18      311.13      304.80      7.86 o 
   4   1  18      174.12      152.87      6.21 o 
   5   1  18      240.05      209.67      7.27 o 
   6   1  18      149.46      171.31      8.93 o 
   7   1  18       59.62       84.88      8.10 o 
   0   2  18        4.24        2.06      2.46 o 
   1   2  18      127.24      140.23      3.79 o 
   2   2  18      480.81      477.28      9.60 o 
   3   2  18      110.95      115.04      5.50 o 
   4   2  18       56.48       52.92      4.22 o 
   5   2  18       34.68       25.76      5.20 o 
   6   2  18       40.23       38.56      5.53 o 
   0   3  18     1047.30     1092.10     21.70 o 
   1   3  18       53.58       62.25      3.44 o 
   2   3  18      261.77      249.43      6.83 o 
   3   3  18      581.02      548.70      9.15 o 
   4   3  18       15.82       15.93      2.99 o 
   5   3  18       35.04       37.58      4.75 o 
   6   3  18       48.60       51.11      5.88 o 
   0   4  18      345.45      363.95      9.22 o 
   1   4  18       49.00       49.28      2.84 o 
   2   4  18       42.93       36.02      3.22 o 
   3   4  18      236.61      235.11      8.72 o 
   4   4  18       39.86       34.53      4.69 o 
   5   4  18       32.10       31.08      4.36 o 
   6   4  18       19.76       23.63      4.74 o 
   0   5  18      303.30      345.95      9.67 o 
   1   5  18      177.22      192.34      5.13 o 
   2   5  18      945.20      898.11     17.48 o 
   3   5  18      217.21      207.42      6.14 o 
   4   5  18       10.05       16.18      2.89 o 
   5   5  18       28.43       28.69      4.13 o 
   6   5  18       33.38       40.23      6.66 o 
   0   6  18        0.09        4.92      3.17 o 
   1   6  18     1038.40     1064.84     13.89 o 
   2   6  18      133.91      132.55      6.59 o 
   3   6  18       99.17       87.33      4.66 o 
   4   6  18      167.40      167.13      6.73 o 
   5   6  18      193.51      211.34      9.25 o 
   6   6  18       28.05       45.96      5.94 o 
   0   7  18        7.04        3.97      3.93 o 
   1   7  18       71.01       65.02      4.83 o 
   2   7  18      229.88      229.66      7.82 o 
   3   7  18       16.89       17.74      3.07 o 
   4   7  18       36.37       43.38      4.45 o 
   5   7  18       45.83       56.58      5.55 o 
   6   7  18        0.33        6.11      5.29 o 
   0   8  18       79.41       72.77      7.43 o 
   1   8  18      136.47      138.30      6.25 o 
   2   8  18      495.11      482.25     11.56 o 
   3   8  18       61.28       62.52      5.97 o 
   4   8  18       28.50       28.25      4.05 o 
   5   8  18       65.78       84.54      6.56 o 
   0   9  18       12.28       -3.33      4.72 o 
   1   9  18       62.24       60.58      6.56 o 
   2   9  18       42.67       49.06      5.41 o 
   3   9  18       24.25       24.43      3.98 o 
   4   9  18       13.54        5.97      4.40 o 
   5   9  18       10.76        4.24      4.55 o 
   0  10  18        1.56        5.17      6.16 o 
   1  10  18       13.15        7.74      6.02 o 
   2  10  18      107.95       86.42      7.11 o 
   3  10  18       25.22       28.93      4.78 o 
   4  10  18       96.93      102.93      6.83 o 
   0  11  18      102.26       99.10     18.61 o 
   1  11  18        9.92       11.03      4.56 o 
   2  11  18        7.31        2.58      4.37 o 
   3  11  18       43.93       35.36      7.12 o 
   4  11  18      153.01      161.30      9.46 o 
   0  12  18      163.45      186.50     24.75 o 
   1  12  18        4.59       -1.75      4.87 o 
   2  12  18        4.94       10.03      5.04 o 
   3  12  18      288.07      318.57     12.93 o 
   0  13  18       35.22       33.48     16.76 o 
   1  13  18       17.17       11.22      8.42 o 
   2  13  18       19.14       15.83     10.52 o 
   1   0  19        2.69        2.22      1.95 o 
   2   0  19      126.98      147.10      7.85 o 
   3   0  19       43.19       54.08      7.57 o 
   4   0  19       12.20       10.06      4.04 o 
   5   0  19      172.55      137.38      9.14 o 
   6   0  19       11.02        3.98      4.80 o 
   0   1  19        8.38        9.54      2.20 o 
   1   1  19      344.53      379.27      9.18 o 
   2   1  19      639.98      624.10     10.79 o 
   3   1  19      383.12      394.29     10.23 o 
   4   1  19      255.17      222.23      7.26 o 
   5   1  19       11.09        7.42      3.68 o 
   6   1  19      102.16      115.64      8.34 o 
   0   2  19      367.63      338.76     11.34 o 
   1   2  19        4.01        5.49      1.94 o 
   2   2  19      554.56      548.96     12.05 o 
   3   2  19      137.47      147.28      5.96 o 
   4   2  19       51.92       51.24      3.94 o 
   5   2  19        0.94       -2.02      3.26 o 
   6   2  19       94.77       93.95      7.60 o 
   0   3  19     2125.98     2147.08     37.66 o 
   1   3  19      276.01      251.33      6.50 o 
   2   3  19       39.52       45.49      3.96 o 
   3   3  19       19.30       21.80      4.80 o 
   4   3  19       87.92       97.89      6.44 o 
   5   3  19       26.97       33.76      5.60 o 
   6   3  19       22.65       43.34      8.41 o 
   0   4  19        4.44        6.06      2.83 o 
   1   4  19       10.51        6.70      2.43 o 
   2   4  19      478.87      443.81      8.75 o 
   3   4  19      222.46      206.10      6.16 o 
   4   4  19       31.09       34.09      3.95 o 
   5   4  19       42.64       37.26      4.60 o 
   6   4  19       12.20       22.55      4.69 o 
   0   5  19      148.37      155.67      6.58 o 
   1   5  19      111.17      110.74      4.78 o 
   2   5  19      248.25      231.91      8.81 o 
   3   5  19      359.25      346.77      8.69 o 
   4   5  19       43.00       41.29      4.31 o 
   5   5  19       19.80       21.48      6.62 o 
   6   5  19       21.63       17.06      4.85 o 
   0   6  19      708.89      767.52     15.78 o 
   1   6  19      540.28      543.46      9.96 o 
   2   6  19      646.54      623.18     12.61 o 
   3   6  19        1.39        1.04      2.35 o 
   4   6  19      296.77      322.41      8.90 o 
   5   6  19        0.07        6.93      3.70 o 
   6   6  19       37.57       35.98      5.92 o 
   0   7  19       22.21       17.57      3.93 o 
   1   7  19       54.67       66.80      5.85 o 
   2   7  19       14.37       13.85      3.55 o 
   3   7  19       64.68       64.57      4.53 o 
   4   7  19       19.67       13.20      4.01 o 
   5   7  19       61.52       65.03      5.76 o 
   0   8  19       51.85       50.63      6.71 o 
   1   8  19      104.13      109.35      5.84 o 
   2   8  19      132.32      121.28      6.65 o 
   3   8  19      118.48      124.53      6.54 o 
   4   8  19       26.56       25.21      3.92 o 
   5   8  19      186.09      197.90      9.39 o 
   0   9  19       49.85       55.61      7.41 o 
   1   9  19       55.86       53.89      5.83 o 
   2   9  19       33.04       28.39      4.21 o 
   3   9  19        2.08        2.91      2.95 o 
   4   9  19       17.12       15.43      4.06 o 
   5   9  19        1.03        6.90      4.42 o 
   0  10  19      135.26      140.76     17.65 o 
   1  10  19       75.46       74.79      7.89 o 
   2  10  19       36.52       39.59      5.90 o 
   3  10  19       69.49       60.62      7.27 o 
   4  10  19       58.37       75.20      6.10 o 
   0  11  19      178.32      138.22     20.48 o 
   1  11  19       22.96       21.74      5.12 o 
   2  11  19       60.80       57.69      6.85 o 
   3  11  19       14.37       13.12      6.54 o 
   4  11  19       16.91       30.09      6.47 o 
   0  12  19        1.43       -3.17     12.81 o 
   1  12  19       23.37       13.45      5.83 o 
   2  12  19        5.45        7.12      5.01 o 
   3  12  19       84.00      114.46     10.38 o 
   0  13  19       21.43       27.87     16.16 o 
   1  13  19       39.07       12.25      8.03 o 
   2  13  19       11.15        9.48      5.81 o 
   0   0  20        0.82        0.77      2.51 o 
   1   0  20       16.90       16.38      2.62 o 
   2   0  20        0.68       -1.54      3.04 o 
   3   0  20       45.43       31.43      6.78 o 
   4   0  20       94.24       75.12      6.34 o 
   5   0  20        1.32        0.07      3.40 o 
   6   0  20        5.14        8.91      6.85 o 
   0   1  20      121.05      122.48      5.13 o 
   1   1  20      661.61      705.43     16.49 o 
   2   1  20      974.07      967.89     16.87 o 
   3   1  20      296.79      292.86      9.04 o 
   4   1  20      280.16      229.99      7.62 o 
   5   1  20        9.54        7.90      2.94 o 
   6   1  20        5.55       13.18      4.22 o 
   0   2  20      306.69      339.54     10.35 o 
   1   2  20       64.66       64.92      3.84 o 
   2   2  20      620.41      586.22     10.82 o 
   3   2  20     1180.42     1091.23     27.96 o 
   4   2  20       75.34       67.94      4.62 o 
   5   2  20       58.27       57.33      5.98 o 
   6   2  20       25.58       25.87      5.68 o 
   0   3  20       50.82       40.14      4.70 o 
   1   3  20      260.55      277.47      9.17 o 
   2   3  20     1164.35     1081.67     16.29 o 
   3   3  20      182.04      163.22      6.19 o 
   4   3  20      119.64      123.54      6.58 o 
   5   3  20       40.40       39.77      5.21 o 
   6   3  20       48.66       64.15      8.83 o 
   0   4  20       19.38       27.38      6.35 o 
   1   4  20      114.70      118.89      5.09 o 
   2   4  20      283.70      269.89      7.00 o 
   3   4  20      728.29      697.87     14.57 o 
   4   4  20       26.92       28.67      4.82 o 
   5   4  20       40.76       44.38      9.36 o 
   6   4  20       30.07       37.76      6.47 o 
   0   5  20       59.62       63.54      5.00 o 
   1   5  20       29.05       24.24      3.02 o 
   2   5  20      551.25      451.05     54.29 o 
   3   5  20        1.95        7.88      2.67 o 
   4   5  20       30.73       29.63      3.80 o 
   5   5  20       13.53       12.43      3.73 o 
   6   5  20       28.50       43.78      7.14 o 
   0   6  20       88.86       91.23      6.08 o 
   1   6  20        0.35       10.64      6.46 o 
   2   6  20      476.19      468.95     10.70 o 
   3   6  20      143.47      143.14      7.45 o 
   4   6  20       76.97       90.97      6.72 o 
   5   6  20      128.12      142.97      9.22 o 
   6   6  20        9.62       24.87      9.57 o 
   0   7  20      270.55      266.88      9.30 o 
   1   7  20      219.69      208.66      7.23 o 
   2   7  20        2.12       -0.33      2.95 o 
   3   7  20       52.00       54.28      4.65 o 
   4   7  20       14.21       17.35      3.93 o 
   5   7  20        2.59        6.20      3.35 o 
   0   8  20        0.86        0.11      4.50 o 
   1   8  20      120.64      114.87      5.99 o 
   2   8  20       48.22       50.03      5.04 o 
   3   8  20       38.59       36.26      4.20 o 
   4   8  20       12.88       14.12      4.09 o 
   5   8  20       15.08       15.79      7.75 o 
   0   9  20        4.20        0.10      5.25 o 
   1   9  20      104.46       97.80      7.05 o 
   2   9  20        9.89        5.01      3.63 o 
   3   9  20       35.03       38.95      4.99 o 
   4   9  20        1.64       -1.24      3.80 o 
   5   9  20       61.44       67.55      7.59 o 
   0  10  20      114.22      108.97     12.69 o 
   1  10  20       59.36       42.73      8.09 o 
   2  10  20        5.41        9.38      4.64 o 
   3  10  20       91.70      102.40      7.17 o 
   4  10  20      186.51      189.68      9.05 o 
   0  11  20      220.73      207.15     24.57 o 
   1  11  20       17.99        9.32      5.83 o 
   2  11  20       59.06       58.91      6.83 o 
   3  11  20       45.32       55.36      6.98 o 
   4  11  20       27.13       46.90      9.90 o 
   0  12  20       37.33       11.95     13.79 o 
   1  12  20        5.62       11.02      5.43 o 
   2  12  20        0.64       -1.73      5.14 o 
   3  12  20        5.17        1.04      5.76 o 
   0  13  20       11.22       27.44     14.91 o 
   1  13  20       26.60       21.64     11.16 o 
   2  13  20       12.23        7.18      5.96 o 
   1   0  21       32.72       29.36      3.12 o 
   2   0  21      474.10      469.07     14.17 o 
   3   0  21        0.19       -7.04      8.53 o 
   4   0  21       72.10       67.21      6.31 o 
   5   0  21        0.92       -2.43      3.40 o 
   6   0  21        6.96       12.92      6.13 o 
   0   1  21        0.08        3.16      1.96 o 
   1   1  21       48.72       57.10      2.77 o 
   2   1  21      643.60      476.72     91.02 o 
   3   1  21      247.62      233.16      9.88 o 
   4   1  21       20.13       27.59      3.78 o 
   5   1  21       65.21       73.97      5.39 o 
   6   1  21       40.65       35.01      6.16 o 
   0   2  21      801.79      805.23     17.90 o 
   1   2  21       94.03       92.53      7.37 o 
   2   2  21      130.55      122.47      5.39 o 
   3   2  21      389.01      350.74     11.43 o 
   4   2  21      142.04      130.79      6.09 o 
   5   2  21        8.35        9.79      4.35 o 
   6   2  21       26.16       36.31      6.61 o 
   0   3  21      134.41      130.98      9.04 o 
   1   3  21       22.32       12.67      3.04 o 
   2   3  21      608.12      568.27     13.81 o 
   3   3  21      893.98      847.04     16.47 o 
   4   3  21       57.37       66.83      5.74 o 
   5   3  21      225.14      229.15     14.22 o 
   6   3  21       80.05      102.14      9.33 o 
   0   4  21      128.31      115.37      7.38 o 
   1   4  21       44.23       39.81      3.54 o 
   2   4  21       20.37       21.30      3.22 o 
   3   4  21      494.87      455.09     15.42 o 
   4   4  21        6.02        7.60      4.58 o 
   5   4  21        0.54        6.59      4.30 o 
   6   4  21       36.05       57.62      8.44 o 
   0   5  21      245.84      262.81      8.56 o 
   1   5  21      126.77      130.74      5.43 o 
   2   5  21      146.91      148.47      6.72 o 
   3   5  21      342.32      341.65      9.44 o 
   4   5  21       57.68       75.09      8.89 o 
   5   5  21       76.22       81.67      8.00 o 
   6   5  21       10.53       14.83      5.26 o 
   0   6  21        0.39       19.42      4.53 o 
   1   6  21       80.18       85.00      5.22 o 
   2   6  21      336.10      347.08      9.28 o 
   3   6  21       88.17       76.32      5.09 o 
   4   6  21       66.88       72.02      5.96 o 
   5   6  21      174.43      150.33      9.80 o 
   6   6  21       18.43       36.62      6.58 o 
   0   7  21      131.65      132.54      7.15 o 
   1   7  21       42.09       34.37      3.99 o 
   2   7  21      158.40      169.63      7.52 o 
   3   7  21      172.34      184.85      7.53 o 
   4   7  21       17.43       19.85      4.13 o 
   5   7  21       53.43       56.34      6.49 o 
   0   8  21      212.95      225.66     11.44 o 
   1   8  21      127.57      133.51      7.61 o 
   2   8  21      251.22      247.75      8.62 o 
   3   8  21      122.36      130.23      7.66 o 
   4   8  21       52.97       53.52      8.65 o 
   5   8  21        1.04        3.28      3.87 o 
   0   9  21      124.30      120.95     12.33 o 
   1   9  21       78.48       88.96      7.02 o 
   2   9  21       13.08       13.85      4.64 o 
   3   9  21        7.15        7.51      5.23 o 
   4   9  21       69.04       78.89      5.78 o 
   5   9  21       38.73       28.96      7.53 o 
   0  10  21       15.99        9.36      8.20 o 
   1  10  21       80.76       65.58      7.90 o 
   2  10  21       32.55       33.57      6.00 o 
   3  10  21       64.54       70.50      6.52 o 
   4  10  21       14.76       22.01      7.99 o 
   0  11  21       30.84       28.80     14.14 o 
   1  11  21        2.58        2.87      5.75 o 
   2  11  21        3.84        7.99      4.88 o 
   3  11  21       99.44      102.12      8.63 o 
   0  12  21       56.61       60.78     17.50 o 
   1  12  21       15.12       27.47      7.47 o 
   2  12  21       42.80       51.88      8.99 o 
   3  12  21        6.60       14.41      6.73 o 
   0  13  21        1.83       10.47     14.58 o 
   1  13  21       32.87       20.45     11.19 o 
   0   0  22      618.00      560.70     17.01 o 
   1   0  22       69.06       66.25      4.46 o 
   2   0  22      687.67      652.72     17.35 o 
   3   0  22       16.24       10.39      9.51 o 
   4   0  22      159.82      142.26      8.75 o 
   5   0  22        0.99        7.17      4.11 o 
   6   0  22        0.14        3.08      5.30 o 
   0   1  22     1048.74     1042.92     18.44 o 
   1   1  22      106.06       97.65      4.29 o 
   2   1  22      282.35      266.93      9.27 o 
   3   1  22      531.02      483.18     12.00 o 
   4   1  22       14.04       13.84      3.85 o 
   5   1  22      142.73      141.07      7.06 o 
   6   1  22        3.63        9.10      3.67 o 
   0   2  22      168.43      188.93     13.17 o 
   1   2  22      183.54      171.06      7.50 o 
   2   2  22       26.49       23.69      3.87 o 
   3   2  22      275.58      268.27      9.19 o 
   4   2  22      154.44      137.01      6.86 o 
   5   2  22       50.06       49.09      5.85 o 
   6   2  22        4.37       10.17      5.33 o 
   0   3  22       56.23       48.44      8.26 o 
   1   3  22       54.47       67.61      4.29 o 
   2   3  22      954.97      888.47     14.65 o 
   3   3  22       46.54       41.43      4.67 o 
   4   3  22      131.26      134.53      8.01 o 
   5   3  22       75.33       81.18      6.75 o 
   6   3  22        8.37       12.54      7.18 o 
   0   4  22        2.47       -4.77      3.48 o 
   1   4  22       32.55       29.61      3.58 o 
   2   4  22       71.60       72.60      5.09 o 
   3   4  22      237.75      226.75      9.43 o 
   4   4  22       30.94       38.14      4.99 o 
   5   4  22       14.55       13.38      4.13 o 
   6   4  22       22.21       41.45      8.06 o 
   0   5  22       11.97       12.51      3.63 o 
   1   5  22       26.65       32.07      4.39 o 
   2   5  22      171.30      181.11      9.41 o 
   3   5  22      100.12       89.17      6.43 o 
   4   5  22       38.52       30.56      4.91 o 
   5   5  22       20.38       26.61      4.69 o 
   6   5  22        8.93       17.29      5.80 o 
   0   6  22        2.47        3.01      3.77 o 
   1   6  22       82.82       88.51      5.46 o 
   2   6  22      405.70      408.13     10.22 o 
   3   6  22        2.45        3.56      2.96 o 
   4   6  22        8.89       11.62      3.66 o 
   5   6  22       93.07      142.37     29.47 o 
   0   7  22        0.95        4.93      5.97 o 
   1   7  22       13.78       15.21      3.44 o 
   2   7  22      168.11      189.44      7.59 o 
   3   7  22       57.17       65.13      5.75 o 
   4   7  22        5.33        6.14      3.66 o 
   5   7  22       29.41       33.71      8.10 o 
   0   8  22      210.63      231.58     33.40 o 
   1   8  22       72.54       74.01      5.37 o 
   2   8  22       19.89       21.53      4.25 o 
   3   8  22       16.95       11.38      4.10 o 
   4   8  22       55.03       41.65     12.80 o 
   5   8  22        4.22       11.83      4.48 o 
   0   9  22       31.35       21.09     10.73 o 
   1   9  22       32.77       19.63      5.17 o 
   2   9  22       68.87       69.07      6.44 o 
   3   9  22       13.87        7.56      3.70 o 
   4   9  22       20.87       34.32      5.71 o 
   0  10  22       40.39       41.22     10.79 o 
   1  10  22        3.61       11.26      5.50 o 
   2  10  22       13.16        7.12      4.43 o 
   3  10  22       73.41       85.67      7.01 o 
   4  10  22       10.83       16.32      5.36 o 
   0  11  22       12.03       -5.19     11.49 o 
   1  11  22       38.12       32.39      8.20 o 
   2  11  22       15.97       17.77      5.46 o 
   3  11  22       52.39       59.09      7.43 o 
   0  12  22      274.28      265.89     29.18 o 
   1  12  22       19.00       17.90      9.31 o 
   2  12  22       32.06       30.30      6.07 o 
   0  13  22       20.57       17.16     14.59 o 
   1  13  22       53.03       41.71     12.35 o 
   1   0  23      263.33      261.96      7.85 o 
   2   0  23       12.37       13.37      4.30 o 
   3   0  23      133.19      129.43      8.62 o 
   4   0  23       16.15       13.48      3.98 o 
   5   0  23       53.42       54.75      6.90 o 
   6   0  23        0.36        7.28      5.57 o 
   0   1  23     1143.71     1192.73     20.64 o 
   1   1  23      169.66      171.64      5.40 o 
   2   1  23       18.76       18.96      3.96 o 
   3   1  23      565.63      497.91     13.07 o 
   4   1  23       31.44       40.46      3.98 o 
   5   1  23       46.15       40.86      6.68 o 
   6   1  23      115.31      165.57     12.66 o 
   0   2  23     1001.07      981.25     18.10 o 
   1   2  23      179.58      180.18      6.53 o 
   2   2  23      519.66      427.83     10.75 o 
   3   2  23      746.59      700.67     14.88 o 
   4   2  23       94.61       84.37      5.24 o 
   5   2  23       62.45       78.56      7.01 o 
   6   2  23       31.54       44.61      7.83 o 
   0   3  23       45.40       53.40      8.57 o 
   1   3  23       75.16       87.56      4.87 o 
   2   3  23      977.18      913.73     15.17 o 
   3   3  23      497.90      434.91     11.34 o 
   4   3  23      373.33      345.75     10.96 o 
   5   3  23       68.92       63.13      6.28 o 
   6   3  23       26.95       42.64      6.84 o 
   0   4  23        1.23        4.09      3.77 o 
   1   4  23       74.96       71.60      4.71 o 
   2   4  23      116.62      113.79      5.84 o 
   3   4  23       20.69        8.50      3.82 o 
   4   4  23        7.59       10.20      3.78 o 
   5   4  23       59.56       74.64      6.90 o 
   6   4  23        9.74       16.06      8.74 o 
   0   5  23       16.50       14.50      4.20 o 
   1   5  23      161.46      149.45      7.33 o 
   2   5  23       41.45       41.19      6.15 o 
   3   5  23      118.45      121.92      9.74 o 
   4   5  23      126.74      119.60      8.05 o 
   5   5  23      108.05      121.77      8.43 o 
   6   5  23       16.09       37.56     10.22 o 
   0   6  23       79.67       83.27      7.14 o 
   1   6  23       99.35      106.86      5.84 o 
   2   6  23      151.59      161.22      7.18 o 
   3   6  23       34.20       30.65      4.40 o 
   4   6  23        7.68        8.75      4.11 o 
   5   6  23       92.09      109.07     12.04 o 
   0   7  23       52.17       56.59     11.56 o 
   1   7  23       16.63       12.34      3.33 o 
   2   7  23      221.04      226.85      8.35 o 
   3   7  23       43.43       40.96      4.89 o 
   4   7  23       36.17       40.98      5.58 o 
   5   7  23        1.98      135.40     67.12 o 
   0   8  23        6.68        2.10      6.76 o 
   1   8  23       60.10       54.16      5.09 o 
   2   8  23       60.70       71.88      6.51 o 
   3   8  23       69.26       74.80      6.06 o 
   4   8  23        4.50        3.25      2.88 o 
   5   8  23       45.08       40.84      6.81 o 
   0   9  23       16.01       22.02      8.34 o 
   1   9  23       97.30       97.02      7.53 o 
   2   9  23       23.89       18.92      4.98 o 
   3   9  23        7.10        5.85      3.81 o 
   4   9  23       32.64       36.72      5.56 o 
   0  10  23       65.76       67.54     11.14 o 
   1  10  23       38.86       47.18      7.16 o 
   2  10  23       66.07       72.87      7.10 o 
   3  10  23       56.94       65.93      6.18 o 
   4  10  23       62.81       75.06      7.22 o 
   0  11  23      259.26      250.58     27.34 o 
   1  11  23       15.11       14.77      7.36 o 
   2  11  23        4.60        5.86      4.78 o 
   3  11  23       18.94        5.89      5.12 o 
   0  12  23       72.14       86.63     19.05 o 
   1  12  23       72.27       72.02      9.70 o 
   2  12  23       27.73       29.83      6.44 o 
   0  13  23       12.10       -7.34     13.30 o 
   0   0  24      252.80      225.49     10.76 o 
   1   0  24      828.65      763.85     18.33 o 
   2   0  24      692.97      647.45     23.17 o 
   3   0  24       14.94       13.30      4.44 o 
   4   0  24      251.69      258.13     10.80 o 
   5   0  24      120.13      135.19     10.62 o 
   6   0  24       17.79       25.40      7.02 o 
   0   1  24      163.85      181.78      6.81 o 
   1   1  24       97.60      107.75      4.66 o 
   2   1  24      345.68      316.18      8.49 o 
   3   1  24       38.69       35.00      4.32 o 
   4   1  24        5.31        9.00      3.75 o 
   5   1  24      105.47       94.19      6.32 o 
   6   1  24       19.28       42.62      5.52 o 
   0   2  24      231.62      246.01      8.07 o 
   1   2  24      108.73      115.16      6.74 o 
   2   2  24      466.17      431.48     15.39 o 
   3   2  24      492.33      458.93     11.91 o 
   4   2  24      391.01      360.06     10.11 o 
   5   2  24       23.97       29.22      5.03 o 
   6   2  24       39.86       47.01      8.38 o 
   0   3  24       21.71       29.13      4.80 o 
   1   3  24      227.90      223.49      7.27 o 
   2   3  24      734.90      687.13     14.32 o 
   3   3  24       56.83       43.77      4.77 o 
   4   3  24        1.66        0.06      4.29 o 
   5   3  24      138.34      165.03      9.59 o 
   6   3  24       12.64       32.29      5.52 o 
   0   4  24        0.03       -4.22      3.91 o 
   1   4  24       25.00       23.39      4.49 o 
   2   4  24       96.26       91.55      5.32 o 
   3   4  24      130.70      128.00      8.25 o 
   4   4  24       15.10        8.42      3.60 o 
   5   4  24        0.92       14.72      4.86 o 
   6   4  24       14.95       48.69      8.86 o 
   0   5  24       10.21       17.59      5.26 o 
   1   5  24       35.46       42.98      3.92 o 
   2   5  24       31.55       35.65      4.10 o 
   3   5  24       33.56       28.29      5.13 o 
   4   5  24       67.92       83.89      8.65 o 
   5   5  24       20.49       26.19      5.16 o 
   0   6  24        6.15        0.56      3.85 o 
   1   6  24      286.44      273.95      8.19 o 
   2   6  24       83.14       87.53      5.82 o 
   3   6  24       17.52       18.42      4.25 o 
   4   6  24       40.66       55.11      5.95 o 
   5   6  24       21.95       27.33      5.68 o 
   0   7  24      180.71      195.99     14.36 o 
   1   7  24      245.27      233.08      7.89 o 
   2   7  24      414.24      420.87     14.09 o 
   3   7  24      165.33      168.47      8.32 o 
   4   7  24       72.21       88.87      7.54 o 
   5   7  24       34.77       51.15      7.38 o 
   0   8  24        2.29        3.90      6.81 o 
   1   8  24       70.72       73.08      5.62 o 
   2   8  24       28.80       29.85      4.85 o 
   3   8  24       63.80       62.99      5.81 o 
   4   8  24       16.01       19.82      9.73 o 
   5   8  24       25.74       29.24      6.73 o 
   0   9  24       43.72       44.42     15.28 o 
   1   9  24       25.61       14.89      5.05 o 
   2   9  24       51.12       53.94      5.98 o 
   3   9  24        9.56       11.29      4.19 o 
   4   9  24       26.39       26.37      5.44 o 
   0  10  24        4.05       -4.18      7.69 o 
   1  10  24       83.93       82.26      9.85 o 
   2  10  24       19.77       20.47      5.30 o 
   3  10  24       36.76       39.09      6.38 o 
   4  10  24       89.91       85.14      7.78 o 
   0  11  24       61.96       93.67     19.77 o 
   1  11  24        1.13        1.00      6.93 o 
   2  11  24       60.69       55.92      6.99 o 
   3  11  24       30.06       29.00      6.87 o 
   0  12  24      140.23      183.08     26.16 o 
   1  12  24        5.16        9.79     10.02 o 
   2  12  24       51.31       53.78      7.86 o 
   1   0  25      656.84      629.84     16.70 o 
   2   0  25      225.09      225.48     10.67 o 
   3   0  25       18.24       16.14      4.81 o 
   4   0  25        9.18       10.65      4.12 o 
   5   0  25      221.51      205.49     11.75 o 
   6   0  25      190.08      214.88     17.94 o 
   0   1  25       68.11       68.06      4.90 o 
   1   1  25       21.91       18.49      2.65 o 
   2   1  25      140.24      129.69      6.40 o 
   3   1  25       73.83       69.31      5.22 o 
   4   1  25      220.37      206.95      7.29 o 
   5   1  25       47.93       65.65      6.93 o 
   6   1  25       17.54       29.94      4.90 o 
   0   2  25      557.65      544.27     12.60 o 
   1   2  25       27.90       27.75      3.44 o 
   2   2  25      357.69      323.74      9.61 o 
   3   2  25      118.15      141.22      7.78 o 
   4   2  25      454.25      424.25     12.38 o 
   5   2  25       52.94       57.52      6.12 o 
   6   2  25       67.43       83.66      7.80 o 
   0   3  25       24.88       31.38      5.41 o 
   1   3  25      290.35      280.84     13.87 o 
   2   3  25      167.03      150.70      7.44 o 
   3   3  25       33.43       32.70      4.66 o 
   4   3  25       37.08       44.94      6.03 o 
   5   3  25        3.06        5.85      4.22 o 
   6   3  25        8.48       14.39      5.12 o 
   0   4  25        1.67       -5.61      9.15 o 
   1   4  25      118.54      107.70      5.69 o 
   2   4  25       39.90       34.72      3.95 o 
   3   4  25       49.21       47.92      5.70 o 
   4   4  25       36.34       31.80      5.23 o 
   5   4  25        7.30       12.30      5.56 o 
   6   4  25       18.40       50.63     13.33 o 
   0   5  25      377.89      332.75     13.49 o 
   1   5  25       63.77       67.26      4.83 o 
   2   5  25       46.49       34.51      4.45 o 
   3   5  25       16.41       16.83      4.49 o 
   4   5  25       46.23       46.70      6.90 o 
   5   5  25        1.13        4.48      5.44 o 
   0   6  25      332.87      359.17     18.98 o 
   1   6  25      431.74      427.11     10.26 o 
   2   6  25      240.05      248.74      9.77 o 
   3   6  25       63.43       60.51      6.02 o 
   4   6  25        1.80       10.59      5.76 o 
   5   6  25        0.91       13.34      7.78 o 
   0   7  25       20.17       24.55      7.66 o 
   1   7  25      170.95      193.33      7.56 o 
   2   7  25       39.94       34.79      4.58 o 
   3   7  25       81.14       64.76     18.04 o 
   4   7  25       24.24       30.76      5.69 o 
   5   7  25       47.45       56.13     17.66 o 
   0   8  25       23.87       11.36      7.20 o 
   1   8  25       58.73       61.48      6.29 o 
   2   8  25      100.28       98.36      6.76 o 
   3   8  25       43.78       37.49      4.95 o 
   4   8  25        0.92        7.88      3.71 o 
   0   9  25       82.52       94.60     13.22 o 
   1   9  25       15.49       24.93     12.07 o 
   2   9  25        4.26        2.66      5.15 o 
   3   9  25       39.47       39.99      5.45 o 
   4   9  25        1.05        6.56      5.18 o 
   0  10  25        8.18       -5.31     13.16 o 
   1  10  25        7.76        2.52      6.78 o 
   2  10  25       33.16       22.43      7.75 o 
   3  10  25        8.59        7.02      5.10 o 
   0  11  25        1.33        2.07     12.39 o 
   1  11  25        8.60        3.82      7.51 o 
   2  11  25       15.51       20.46      5.79 o 
   3  11  25       31.07       25.04      5.96 o 
   0  12  25        0.00       15.74     14.61 o 
   1  12  25       69.68       46.63     18.35 o 
   2  12  25       33.06       46.55      7.91 o 
   0   0  26       19.40       21.45      4.68 o 
   1   0  26      570.95      525.69     15.45 o 
   2   0  26        3.46        4.17      4.05 o 
   3   0  26      286.25      246.12     11.65 o 
   4   0  26       80.87       88.77      7.48 o 
   5   0  26      147.55      159.99     10.61 o 
   6   0  26        7.89       28.26      9.80 o 
   0   1  26        2.34        5.90      2.52 o 
   1   1  26       77.56       73.17      4.83 o 
   2   1  26      530.95      491.03     11.03 o 
   3   1  26       27.14       25.16      3.87 o 
   4   1  26      275.57      249.46      7.44 o 
   5   1  26       55.26       47.86      4.97 o 
   6   1  26      157.65      189.11     14.66 o 
   0   2  26      105.21      108.94      6.02 o 
   1   2  26      609.80      594.14     10.65 o 
   2   2  26      523.19      476.16     11.81 o 
   3   2  26      207.61      201.19      8.38 o 
   4   2  26      109.88       90.85      6.27 o 
   5   2  26        7.22        7.24      3.83 o 
   6   2  26      229.61      254.94     13.10 o 
   0   3  26      293.09      300.62     11.89 o 
   1   3  26      524.29      509.74     10.78 o 
   2   3  26      110.69      106.03      6.46 o 
   3   3  26      285.66      255.62      9.15 o 
   4   3  26      248.52      244.16     10.31 o 
   5   3  26        8.71       13.53      6.04 o 
   6   3  26       42.29       79.59      7.10 o 
   0   4  26      140.62      131.77      8.88 o 
   1   4  26       25.18       27.70      3.66 o 
   2   4  26      209.77      206.57      8.24 o 
   3   4  26       21.82       17.41      4.56 o 
   4   4  26        8.74        7.34      3.91 o 
   5   4  26       34.03       37.18      5.69 o 
   0   5  26        0.01        3.55      4.05 o 
   1   5  26       68.89       60.56      5.95 o 
   2   5  26       79.22       85.50      8.03 o 
   3   5  26        4.00       10.26      4.30 o 
   4   5  26       37.31       41.43      5.82 o 
   5   5  26       75.86       85.88      7.40 o 
   0   6  26      474.98      426.15     13.97 o 
   1   6  26      452.88      455.57     14.24 o 
   2   6  26        1.61        0.76      2.85 o 
   3   6  26        0.71        0.70      9.58 o 
   4   6  26      248.03      251.38     12.22 o 
   5   6  26       16.54       44.49      7.22 o 
   0   7  26       66.68       65.36      9.73 o 
   1   7  26       57.97       67.17      8.10 o 
   2   7  26       34.08       44.24      5.02 o 
   3   7  26      154.51      121.31     18.94 o 
   4   7  26       61.75       66.29      9.45 o 
   5   7  26       33.28       50.08      9.32 o 
   0   8  26       14.00       18.99      9.47 o 
   1   8  26       35.70       29.28      6.30 o 
   2   8  26       29.54       21.52      4.83 o 
   3   8  26       61.47       71.48      8.03 o 
   4   8  26       20.34       34.04      6.65 o 
   0   9  26        8.62       13.64      8.58 o 
   1   9  26        7.73       12.61      5.58 o 
   2   9  26       13.82       14.47      5.92 o 
   3   9  26       12.13       13.56      5.65 o 
   4   9  26        2.33        6.04      4.85 o 
   0  10  26        0.26        3.33      8.17 o 
   1  10  26       58.72       59.95      9.37 o 
   2  10  26       21.71       25.90      6.87 o 
   3  10  26       14.60        6.89      6.00 o 
   0  11  26       18.36        9.08     13.14 o 
   1  11  26       88.01       76.50     10.69 o 
   2  11  26       20.97       19.52      6.32 o 
   0  12  26       11.78       18.45     14.01 o 
   1  12  26       60.89       55.37     12.35 o 
   1   0  27     1532.59     1419.38     29.40 o 
   2   0  27       32.20       25.96      5.47 o 
   3   0  27       30.72       38.72      6.16 o 
   4   0  27        6.48        6.65      7.03 o 
   5   0  27      114.08      105.90      9.04 o 
   6   0  27       62.66       86.04     10.52 o 
   0   1  27      106.69      100.91      6.01 o 
   1   1  27       28.48       25.60      3.77 o 
   2   1  27      240.90      203.10      7.30 o 
   3   1  27      193.17      173.36     10.74 o 
   4   1  27      125.74      117.19      5.98 o 
   5   1  27       30.79       31.88      5.08 o 
   6   1  27      102.09      135.89      9.77 o 
   0   2  27       39.46       57.71     16.72 o 
   1   2  27      577.30      548.39     11.34 o 
   2   2  27      275.01      268.66     10.31 o 
   3   2  27      155.05      152.73      8.22 o 
   4   2  27      492.15      456.29     11.67 o 
   5   2  27      134.25      153.92      9.42 o 
   6   2  27      252.23      263.62     13.76 o 
   0   3  27      113.82      141.48      9.05 o 
   1   3  27      632.83      601.76     16.27 o 
   2   3  27      225.34      206.26      8.16 o 
   3   3  27        3.31        4.63      3.60 o 
   4   3  27        2.47        3.57      4.33 o 
   5   3  27       42.22       54.24      6.60 o 
   0   4  27       61.86       62.93      6.70 o 
   1   4  27       72.22       74.17      4.98 o 
   2   4  27       29.48       26.18      4.61 o 
   3   4  27        1.94        5.80      3.95 o 
   4   4  27        8.47       11.69      7.81 o 
   5   4  27        0.12       12.81      5.05 o 
   0   5  27      189.12      162.71     12.52 o 
   1   5  27       43.89       38.03      4.21 o 
   2   5  27       34.41       32.72      5.26 o 
   3   5  27       13.77        9.55      4.84 o 
   4   5  27        9.67       12.51      4.25 o 
   5   5  27       28.01       34.99      7.82 o 
   0   6  27      202.62      200.78     10.59 o 
   1   6  27      238.77      251.13      9.16 o 
   2   6  27       59.49       61.44      8.61 o 
   3   6  27       56.97       45.89      7.30 o 
   4   6  27       81.07       95.16      7.70 o 
   5   6  27        2.72       13.70      7.24 o 
   0   7  27       33.60       38.56      8.48 o 
   1   7  27      205.09      199.51      9.87 o 
   2   7  27       60.00       69.52      5.95 o 
   3   7  27       81.37       92.80      7.90 o 
   4   7  27      107.54      107.70     19.39 o 
   5   7  27       22.40       53.12     16.10 o 
   0   8  27       57.64       51.29      9.85 o 
   1   8  27      116.19      108.30      8.84 o 
   2   8  27        1.13        5.37      4.73 o 
   3   8  27        0.67        5.11      3.83 o 
   4   8  27       15.38       23.59      6.78 o 
   0   9  27       16.50       30.86      9.33 o 
   1   9  27       19.46       16.86      6.11 o 
   2   9  27       27.51       34.23      7.00 o 
   3   9  27       53.73       68.25      6.68 o 
   4   9  27       30.46       43.07      5.84 o 
   0  10  27        3.61       18.18      8.91 o 
   1  10  27       13.31       12.37      7.60 o 
   2  10  27       14.33        5.06      7.42 o 
   3  10  27       20.51       21.41      8.88 o 
   0  11  27        1.89       -8.72     10.32 o 
   1  11  27       93.54      109.15     12.24 o 
   2  11  27       23.68       28.58      6.82 o 
   0  12  27       10.56       10.78     13.81 o 
   1  12  27       20.88       31.23     11.12 o 
   0   0  28      255.83      235.48     26.12 o 
   1   0  28      226.80      217.59     16.06 o 
   2   0  28       47.84       45.20      6.13 o 
   3   0  28       18.31       17.38      5.43 o 
   4   0  28       84.76       81.72      8.64 o 
   5   0  28       26.84       24.18      5.76 o 
   6   0  28        0.04       24.39     16.25 o 
   0   1  28      299.38      290.51     11.21 o 
   1   1  28        0.74        1.53      4.55 o 
   2   1  28      101.22       96.50      5.83 o 
   3   1  28       68.54       65.66      5.42 o 
   4   1  28       79.24       78.47      6.54 o 
   5   1  28       18.30       16.88      4.71 o 
   6   1  28      110.05      181.09     16.48 o 
   0   2  28     1155.24     1134.41     28.59 o 
   1   2  28      174.18      177.69      6.95 o 
   2   2  28       37.28       39.61      4.39 o 
   3   2  28      353.07      335.77     10.68 o 
   4   2  28      292.67      263.46     10.17 o 
   5   2  28        5.21        9.68      4.89 o 
   0   3  28      112.78      133.41      8.60 o 
   1   3  28      489.85      494.56     10.64 o 
   2   3  28      358.66      341.75     10.74 o 
   3   3  28       66.08       66.91      5.93 o 
   4   3  28      104.39      110.77      7.83 o 
   5   3  28      114.08      117.03      8.56 o 
   0   4  28      545.60      437.20    118.87 o 
   1   4  28        0.79        0.36      3.13 o 
   2   4  28      328.85      303.27      9.91 o 
   3   4  28       56.73       57.74      6.53 o 
   4   4  28       39.15       44.46      5.53 o 
   5   4  28       26.41       38.37      5.80 o 
   0   5  28       12.26       11.35      5.15 o 
   1   5  28      125.97      137.01      7.22 o 
   2   5  28       87.69       87.21      7.76 o 
   3   5  28       17.87       15.37      5.36 o 
   4   5  28       68.34       71.94     10.16 o 
   5   5  28       14.67       29.27      5.58 o 
   0   6  28      114.49      120.52      9.29 o 
   1   6  28      302.39      289.28     10.29 o 
   2   6  28      117.16       83.32     19.69 o 
   3   6  28       40.32       41.09      6.44 o 
   4   6  28       13.77       23.55      5.19 o 
   5   6  28       70.44      107.87     19.47 o 
   0   7  28       26.64       14.72     11.17 o 
   1   7  28       56.42       69.52      6.20 o 
   2   7  28       36.91       40.32      5.15 o 
   3   7  28      128.65      139.33      9.66 o 
   4   7  28       52.44       65.39     11.62 o 
   0   8  28       26.36       27.96     11.38 o 
   1   8  28       12.98       15.08      5.85 o 
   2   8  28       30.34       38.46      5.15 o 
   3   8  28       69.28       77.66      8.19 o 
   4   8  28        0.88        6.24      4.58 o 
   0   9  28        1.44       -7.96      7.23 o 
   1   9  28       23.96       19.70      6.36 o 
   2   9  28       19.64       16.84      6.36 o 
   3   9  28       17.30       30.47      7.20 o 
   0  10  28        0.47        1.28      8.52 o 
   1  10  28       23.73       22.69      7.73 o 
   2  10  28       75.82       83.21     10.92 o 
   3  10  28        7.78        9.38      5.25 o 
   0  11  28       94.03      108.70     20.38 o 
   1  11  28        5.39       -1.42      7.85 o 
   2  11  28       54.68       62.57      8.44 o 
   1   0  29      293.73      278.67     11.29 o 
   2   0  29       31.10       23.61      5.44 o 
   3   0  29        0.00        1.17      5.80 o 
   4   0  29       15.31       10.11      4.94 o 
   5   0  29       48.58       49.82      8.53 o 
   0   1  29       14.38       16.83      4.46 o 
   1   1  29       46.37       38.58      4.15 o 
   2   1  29      330.40      294.29      8.83 o 
   3   1  29       11.12       10.26      2.99 o 
   4   1  29       18.97       16.09      3.24 o 
   5   1  29       57.09       60.35      6.25 o 
   0   2  29      561.87      602.59     18.31 o 
   1   2  29      133.89      121.30      6.27 o 
   2   2  29       97.61       79.49      6.25 o 
   3   2  29      231.81      199.42      8.01 o 
   4   2  29      188.47      183.81      8.24 o 
   5   2  29      276.65      303.94     10.78 o 
   0   3  29      219.83      235.55     15.14 o 
   1   3  29      664.93      648.73     15.79 o 
   2   3  29      123.21      125.67      7.34 o 
   3   3  29       95.53       98.65      7.08 o 
   4   3  29       20.85       29.08      6.58 o 
   5   3  29      224.73      244.30     13.28 o 
   0   4  29       87.58       78.89      8.81 o 
   1   4  29        1.42        1.31      2.91 o 
   2   4  29       27.14       29.97      4.88 o 
   3   4  29      111.24      107.61      8.53 o 
   4   4  29       23.36       18.51      4.43 o 
   5   4  29       60.26       65.16      7.98 o 
   0   5  29        4.85       -1.01      4.94 o 
   1   5  29       56.19       64.30      5.52 o 
   2   5  29       27.53       33.32      5.66 o 
   3   5  29       14.92       13.73      5.91 o 
   4   5  29        3.59        4.04      3.79 o 
   5   5  29       24.18       33.65      7.54 o 
   0   6  29       40.77       32.95      6.31 o 
   1   6  29      150.27      165.88      8.34 o 
   2   6  29      124.93      123.42      9.14 o 
   3   6  29        6.30        1.68      4.20 o 
   4   6  29       93.08      107.52      8.45 o 
   5   6  29        0.19       21.31     12.40 o 
   0   7  29      360.36      352.40     18.17 o 
   1   7  29       62.69       68.61      6.54 o 
   2   7  29      148.27      149.00      9.66 o 
   3   7  29      658.18      696.23     29.13 o 
   4   7  29       38.84       48.66     14.59 o 
   0   8  29      134.72      143.83     20.56 o 
   1   8  29        7.69        0.48      9.52 o 
   2   8  29       48.02       55.20      5.71 o 
   3   8  29       21.31       34.27      5.82 o 
   4   8  29       18.85       28.47      7.81 o 
   0   9  29       13.73       28.87     18.98 o 
   1   9  29       12.88       15.63      6.50 o 
   2   9  29       20.42       30.49      6.95 o 
   3   9  29       37.28       39.11      5.83 o 
   0  10  29        0.05        7.77      8.81 o 
   1  10  29        5.26      -10.62      5.71 o 
   2  10  29       41.25       38.59      9.22 o 
   3  10  29       17.89       18.86      6.49 o 
   0  11  29        5.79       10.51     13.56 o 
   1  11  29        7.23       10.81      8.17 o 
   0   0  30      115.74      135.02     17.17 o 
   1   0  30       36.37       43.79      6.07 o 
   2   0  30        5.58        4.71      4.44 o 
   3   0  30      143.00      123.08     10.00 o 
   4   0  30        5.90        4.26      4.56 o 
   5   0  30        7.13       17.31      7.31 o 
   0   1  30      379.27      364.09     13.85 o 
   1   1  30      129.35      129.20      6.26 o 
   2   1  30       39.72       45.85      4.62 o 
   3   1  30       88.54       75.50      6.68 o 
   4   1  30       42.83       39.76      4.11 o 
   5   1  30       18.68       26.70      5.51 o 
   0   2  30       74.18       70.79      9.19 o 
   1   2  30      279.62      259.08      8.16 o 
   2   2  30        3.59        7.54      3.65 o 
   3   2  30      154.03      153.58      7.97 o 
   4   2  30      113.53       96.21      6.38 o 
   5   2  30       30.46       41.58      5.33 o 
   0   3  30       70.03       70.90      7.07 o 
   1   3  30       81.43       81.69      5.96 o 
   2   3  30      128.82      110.35      7.22 o 
   3   3  30        1.79        0.53      3.83 o 
   4   3  30      102.00       91.43      7.32 o 
   5   3  30       15.47       19.78      5.81 o 
   0   4  30      349.21      366.52     24.39 o 
   1   4  30       74.06       72.13      5.87 o 
   2   4  30      115.32      109.40      9.86 o 
   3   4  30       23.54       23.93      5.51 o 
   4   4  30      107.37      101.60      7.73 o 
   5   4  30       26.22       43.04      7.56 o 
   0   5  30        5.85       10.98      5.23 o 
   1   5  30       30.41       31.97      5.46 o 
   2   5  30       40.94       44.70      8.70 o 
   3   5  30       21.00       32.23      5.93 o 
   4   5  30        7.85        9.28      4.20 o 
   5   5  30       14.21       27.17      5.38 o 
   0   6  30       16.95       22.37      5.96 o 
   1   6  30      172.11      187.71      9.32 o 
   2   6  30      196.02      186.42     10.28 o 
   3   6  30      299.53      324.46     12.86 o 
   4   6  30        1.63       17.19      7.49 o 
   0   7  30      588.20      591.58     23.54 o 
   1   7  30       16.82        3.17      6.72 o 
   2   7  30       25.85       35.64      6.02 o 
   3   7  30       20.05       19.91      5.44 o 
   4   7  30       15.60       13.02      6.22 o 
   0   8  30      135.58      132.18     13.63 o 
   1   8  30       13.61        4.57      6.00 o 
   2   8  30       68.51       78.96      8.04 o 
   3   8  30        8.17       14.15      5.44 o 
   4   8  30       15.11       23.87      8.86 o 
   0   9  30       67.35       71.79     12.18 o 
   1   9  30       26.94       23.56      7.05 o 
   2   9  30        5.18        2.13      5.97 o 
   3   9  30       12.98       24.79      7.10 o 
   0  10  30        4.85       -6.95     10.40 o 
   1  10  30       13.33       33.64     11.38 o 
   2  10  30        5.10       12.26      8.05 o 
   0  11  30        1.32       13.06     13.87 o 
   1  11  30        4.34       -7.80      7.16 o 
   1   0  31       48.81       60.00      6.96 o 
   2   0  31       52.46       43.12      6.71 o 
   3   0  31      172.29      168.94     11.94 o 
   4   0  31       14.32        8.80      5.24 o 
   5   0  31       50.02       50.21      8.67 o 
   0   1  31       57.23       72.96      9.93 o 
   1   1  31       98.78       84.15      5.51 o 
   2   1  31        8.09        3.80      3.14 o 
   3   1  31        5.80        3.99      3.86 o 
   4   1  31       44.71       46.70      5.28 o 
   5   1  31       33.09       32.04      5.62 o 
   0   2  31       12.16       15.95      4.74 o 
   1   2  31       10.41       15.54      3.37 o 
   2   2  31      414.48      367.38     11.15 o 
   3   2  31       50.20       57.78      5.78 o 
   4   2  31       91.94       86.05      6.19 o 
   5   2  31      182.70      232.17     10.73 o 
   0   3  31      120.31      143.95     18.56 o 
   1   3  31       10.35        9.46      2.73 o 
   2   3  31       24.09       24.98      4.78 o 
   3   3  31       92.88       92.09      7.33 o 
   4   3  31        8.66        6.34      4.27 o 
   5   3  31       38.80       38.41      5.85 o 
   0   4  31       15.03        5.74      7.85 o 
   1   4  31      139.23      122.57      7.22 o 
   2   4  31       91.18       84.88     10.27 o 
   3   4  31       13.66       19.56      5.50 o 
   4   4  31       32.57       25.49      5.23 o 
   5   4  31       65.61       91.51      8.06 o 
   0   5  31       88.53      100.43      9.06 o 
   1   5  31       90.62      105.12      7.08 o 
   2   5  31        3.67        8.72      4.71 o 
   3   5  31       15.18       22.60      5.66 o 
   4   5  31        3.87        9.25      5.02 o 
   0   6  31       61.10       54.06      7.82 o 
   1   6  31       77.69       88.55      7.90 o 
   2   6  31       11.74       16.40      4.97 o 
   3   6  31      121.20      133.03      9.82 o 
   4   6  31      205.98      222.51     15.28 o 
   0   7  31      104.07      101.93     21.33 o 
   1   7  31       55.33       66.01      8.27 o 
   2   7  31       34.51       36.95      6.33 o 
   3   7  31      116.12      117.05      9.71 o 
   4   7  31      129.47      155.90     12.00 o 
   0   8  31        1.73        7.05      7.51 o 
   1   8  31       39.45       42.09      7.13 o 
   2   8  31       13.27       20.21      6.44 o 
   3   8  31       20.66       24.49      7.10 o 
   0   9  31       25.28       34.62     10.47 o 
   1   9  31       20.44       18.48      6.77 o 
   2   9  31       16.01       17.23      7.84 o 
   3   9  31        3.49        7.28      6.32 o 
   0  10  31       13.21       12.85     10.25 o 
   1  10  31       39.55       47.90      8.44 o 
   2  10  31       13.67       25.42     10.12 o 
   0  11  31       12.39       -4.81     14.22 o 
   0   0  32       21.71        5.47     10.28 o 
   1   0  32       29.02       39.12      5.94 o 
   2   0  32       95.38       91.07      8.82 o 
   3   0  32       10.43       15.78      5.92 o 
   4   0  32       31.94       35.48      6.90 o 
   5   0  32        0.06        7.68      6.30 o 
   0   1  32      172.77      162.16     13.21 o 
   1   1  32       44.32       44.95      4.43 o 
   2   1  32      146.72      139.74      7.28 o 
   3   1  32       14.54       13.10      5.39 o 
   4   1  32       44.36       49.04      5.12 o 
   5   1  32       95.95      116.67      9.44 o 
   0   2  32       11.92       32.03     14.08 o 
   1   2  32      749.13      726.73     15.77 o 
   2   2  32       36.41       37.86      4.42 o 
   3   2  32       93.13       85.60      6.62 o 
   4   2  32       78.84       93.39      7.21 o 
   5   2  32      220.52      238.76     15.02 o 
   0   3  32      193.85      176.97     10.35 o 
   1   3  32      110.83       98.86      6.82 o 
   2   3  32       38.48       37.63      4.80 o 
   3   3  32       29.79       25.99      5.10 o 
   4   3  32       94.25      109.24      8.12 o 
   5   3  32      148.49      150.70      9.34 o 
   0   4  32      123.65      118.47      9.37 o 
   1   4  32       72.22       79.56      6.38 o 
   2   4  32       38.09       42.94      5.65 o 
   3   4  32        4.36        8.94      4.84 o 
   4   4  32        1.60        4.57      4.06 o 
   5   4  32       30.09       55.17      8.75 o 
   0   5  32        7.57        3.95      5.31 o 
   1   5  32      126.33      131.18      7.93 o 
   2   5  32      128.34      137.96      9.65 o 
   3   5  32       46.86       58.16      7.29 o 
   4   5  32        3.09       11.69      4.43 o 
   0   6  32      494.40      445.29     32.35 o 
   1   6  32       95.97       91.06      9.79 o 
   2   6  32        6.55        7.86      4.73 o 
   3   6  32       29.95       49.20      7.18 o 
   4   6  32       43.71       48.43      6.53 o 
   0   7  32      342.20      333.72     27.13 o 
   1   7  32       99.44       94.00      7.23 o 
   2   7  32       96.50      126.19     12.41 o 
   3   7  32       91.00      104.36      9.04 o 
   4   7  32      241.10      287.12     15.70 o 
   0   8  32        0.45      -12.44      6.90 o 
   1   8  32        3.00        4.67      5.85 o 
   2   8  32        7.95        4.48      7.75 o 
   3   8  32        1.36        5.46      5.80 o 
   0   9  32       42.57       69.73     12.35 o 
   1   9  32        1.17        7.64      6.47 o 
   2   9  32       73.25       85.04     10.84 o 
   0  10  32        1.08       -9.65     11.17 o 
   1  10  32        3.90       11.04      6.94 o 
   1   0  33        0.00        4.26      4.21 o 
   2   0  33       18.61       17.48      6.34 o 
   3   0  33        5.70       -5.80      4.73 o 
   4   0  33       36.67       41.64      6.31 o 
   5   0  33       12.78       24.11      7.99 o 
   0   1  33      100.01       96.76     11.32 o 
   1   1  33       52.58       43.75      4.64 o 
   2   1  33       28.76       19.92      3.86 o 
   3   1  33      121.09      123.61      7.57 o 
   4   1  33        6.44        8.47      3.43 o 
   5   1  33       28.04       33.67      5.11 o 
   0   2  33     1189.23     1193.18     34.54 o 
   1   2  33      268.86      273.55      9.70 o 
   2   2  33       34.33       35.06      4.70 o 
   3   2  33       26.70       37.11      5.11 o 
   4   2  33      121.07      102.06      8.42 o 
   5   2  33      216.97      240.97     13.63 o 
   0   3  33       28.74       41.88      8.85 o 
   1   3  33      239.25      242.41     16.89 o 
   2   3  33      133.51      132.50      7.53 o 
   3   3  33        8.09       12.47      4.17 o 
   4   3  33        9.27       12.03      4.10 o 
   5   3  33       81.98       84.57     14.86 o 
   0   4  33       18.23       18.01      7.06 o 
   1   4  33      209.85      212.38     10.50 o 
   2   4  33       16.36       21.57      5.12 o 
   3   4  33       21.70       32.19      5.95 o 
   4   4  33       11.67       13.97      5.51 o 
   0   5  33       57.67       62.12      8.14 o 
   1   5  33       99.56       98.88      7.25 o 
   2   5  33       23.43       35.43      6.36 o 
   3   5  33        9.54       10.06      5.43 o 
   4   5  33        6.58        8.65      6.10 o 
   0   6  33      163.58      176.26     11.77 o 
   1   6  33        3.65        9.62      4.91 o 
   2   6  33       64.18       75.44      7.80 o 
   3   6  33       22.67       32.23      6.57 o 
   4   6  33       20.21       34.68     12.09 o 
   0   7  33      409.36      450.84     55.58 o 
   1   7  33       19.85       25.85      5.79 o 
   2   7  33       22.29       38.43      6.74 o 
   3   7  33        1.20       13.78      5.64 o 
   0   8  33       31.22       23.01     20.23 o 
   1   8  33       14.23       18.17     11.01 o 
   2   8  33        0.10        6.04      5.48 o 
   3   8  33       21.24       19.10     10.11 o 
   0   9  33       20.53       14.70     16.77 o 
   1   9  33       25.69        0.03      6.68 o 
   2   9  33       13.88       22.94     12.09 o 
   0  10  33       58.13       51.88     13.99 o 
   1  10  33       42.89       39.10      8.32 o 
   0   0  34       96.18       82.34     15.26 o 
   1   0  34       59.65       55.24      9.64 o 
   2   0  34       42.32       46.89      7.20 o 
   3   0  34        1.36       -0.26      4.91 o 
   4   0  34       70.89       72.28      7.82 o 
   5   0  34        7.76       10.57     12.76 o 
   0   1  34       33.95       45.34      9.40 o 
   1   1  34       73.12       67.29      6.18 o 
   2   1  34      138.45      128.14      8.52 o 
   3   1  34       40.08       36.43      5.16 o 
   4   1  34        4.92        2.22      3.45 o 
   5   1  34        6.65       23.25      7.62 o 
   0   2  34      727.72      766.49     26.43 o 
   1   2  34      504.48      496.77     28.44 o 
   2   2  34        7.54        4.28      3.64 o 
   3   2  34       54.45       59.56      6.06 o 
   4   2  34       43.28       46.32      5.26 o 
   0   3  34      236.96      233.31     16.44 o 
   1   3  34      236.49      239.19     10.47 o 
   2   3  34       11.24       20.00      4.38 o 
   3   3  34       26.17       28.28      5.76 o 
   4   3  34      121.87      114.05      9.71 o 
   0   4  34       85.68       73.67      8.22 o 
   1   4  34       36.84       44.44      6.74 o 
   2   4  34      104.96      107.91      7.67 o 
   3   4  34        2.49        3.38      7.41 o 
   4   4  34       30.36       42.77      7.07 o 
   0   5  34        0.03       -0.97      5.34 o 
   1   5  34       86.74       92.39      7.16 o 
   2   5  34       61.05       78.51      7.78 o 
   3   5  34      164.55      191.29     11.81 o 
   4   5  34        5.36       11.60      4.57 o 
   0   6  34      235.74      285.20     16.46 o 
   1   6  34       66.03       74.77     11.61 o 
   2   6  34       21.28       39.66      7.18 o 
   3   6  34       32.46       38.06      6.89 o 
   4   6  34       34.16       40.02      8.68 o 
   0   7  34      269.93      254.45     42.71 o 
   1   7  34       12.74       14.53      5.77 o 
   2   7  34       50.60       48.33      7.02 o 
   3   7  34       19.32       22.74      6.37 o 
   0   8  34       29.18       39.21     18.61 o 
   1   8  34       13.22       11.92     10.77 o 
   2   8  34        4.46        6.12      6.83 o 
   3   8  34        8.46       11.41      7.41 o 
   0   9  34       42.64       52.60     20.95 o 
   1   9  34        3.34        1.76      6.43 o 
   2   9  34       40.90       46.13      9.11 o 
   0  10  34        2.53        1.93      9.38 o 
   1   0  35       54.75       55.14     10.22 o 
   2   0  35        3.04        6.73      5.29 o 
   3   0  35        4.88        2.77      5.81 o 
   4   0  35       36.24       47.43     11.17 o 
   0   1  35       31.75       20.83      8.50 o 
   1   1  35        3.45        5.63      3.99 o 
   2   1  35        1.89        1.14      3.53 o 
   3   1  35      130.72      138.83      8.15 o 
   4   1  35        0.04        3.37      3.42 o 
   0   2  35       90.51      111.02     22.96 o 
   1   2  35       14.36       13.38      5.24 o 
   2   2  35      385.93      375.35     10.88 o 
   3   2  35       14.16       13.98      4.23 o 
   4   2  35      326.48      324.43     12.40 o 
   0   3  35      290.56      281.67     17.17 o 
   1   3  35       49.25       45.64      5.80 o 
   2   3  35       36.04       41.43      5.11 o 
   3   3  35       12.58       25.30      5.30 o 
   4   3  35        0.06        7.79      4.30 o 
   0   4  35        6.44        8.47      7.75 o 
   1   4  35        6.46        8.89      4.64 o 
   2   4  35       51.10       60.57      7.23 o 
   3   4  35       35.34       42.61      6.28 o 
   4   4  35       20.37       39.87      6.74 o 
   0   5  35        0.92        8.99      5.45 o 
   1   5  35       11.84       16.22      5.28 o 
   2   5  35       64.59       73.21      7.77 o 
   3   5  35        6.18       16.72      5.99 o 
   4   5  35        6.63       19.89      5.88 o 
   0   6  35       70.29       77.04      8.87 o 
   1   6  35       35.00       32.02      6.25 o 
   2   6  35       67.64       73.76      8.23 o 
   3   6  35       42.55       53.01     13.04 o 
   0   7  35      189.74      183.29     15.98 o 
   1   7  35      494.47      476.97     15.72 o 
   2   7  35       14.29       11.63      7.80 o 
   3   7  35      140.78      139.10     13.42 o 
   0   8  35       78.08      104.21     13.49 o 
   1   8  35        4.14        9.26     12.48 o 
   2   8  35       10.73       10.95      7.44 o 
   0   9  35       13.16       22.49     10.36 o 
   1   9  35       48.90       44.32      9.65 o 
   0   0  36       21.27       39.30     13.39 o 
   1   0  36       41.08       43.34     10.03 o 
   2   0  36      105.45      116.97     10.39 o 
   3   0  36       13.57       15.24      5.93 o 
   4   0  36       31.59       30.41      7.83 o 
   0   1  36        0.15       -0.17      7.79 o 
   1   1  36       56.18       60.55      7.51 o 
   2   1  36        7.56        9.63      3.79 o 
   3   1  36       60.11       66.71      6.28 o 
   4   1  36       24.81       20.56      5.46 o 
   0   2  36       19.45       19.65      9.17 o 
   1   2  36       47.78       49.11      5.78 o 
   2   2  36       13.98       13.21      4.05 o 
   3   2  36      445.44      441.16     12.66 o 
   4   2  36       69.72       72.45      6.72 o 
   0   3  36       16.12       14.81      8.35 o 
   1   3  36       46.10       48.35      5.77 o 
   2   3  36      184.51      167.90      9.42 o 
   3   3  36       13.64       20.84      5.31 o 
   4   3  36      140.48      113.27      7.98 o 
   0   4  36        5.32       15.25      8.16 o 
   1   4  36       11.22       17.98      4.64 o 
   2   4  36      163.95      173.13     10.87 o 
   3   4  36       19.98       24.00      5.62 o 
   4   4  36       28.54       42.16      8.26 o 
   0   5  36       10.50        4.58     14.58 o 
   1   5  36       32.06       30.30      6.63 o 
   2   5  36       28.44       30.59      6.79 o 
   3   5  36       11.62       30.66      6.61 o 
   0   6  36       11.63       14.19      9.88 o 
   1   6  36       57.90       30.20     12.66 o 
   2   6  36      127.52      140.99     10.30 o 
   3   6  36       43.66       41.47      7.30 o 
   0   7  36       23.68       34.43     13.66 o 
   1   7  36       12.10       23.86      7.52 o 
   2   7  36       36.19       23.90     13.43 o 
   3   7  36       41.98       50.95     12.26 o 
   0   8  36       27.07       30.82     10.71 o 
   1   8  36       55.57       63.75      9.88 o 
   2   8  36        7.42       10.56      8.83 o 
   0   9  36       24.56       28.32     11.05 o 
   1   0  37        2.08       -1.24      7.77 o 
   2   0  37        0.73       12.42      5.84 o 
   3   0  37       40.30       35.50      8.07 o 
   4   0  37        4.36       11.01      5.93 o 
   0   1  37       77.65       75.31     11.49 o 
   1   1  37        0.58       -1.16      5.31 o 
   2   1  37       16.61       14.16      4.11 o 
   3   1  37       19.11       14.97      5.31 o 
   4   1  37       11.20       16.29      3.90 o 
   0   2  37       12.04        5.93      8.24 o 
   1   2  37      254.34      272.96     14.45 o 
   2   2  37       86.70       68.47      8.55 o 
   3   2  37      188.01      194.89     11.39 o 
   4   2  37       39.65       42.00      5.52 o 
   0   3  37        1.04       -5.42      7.28 o 
   1   3  37       18.24       22.33      5.02 o 
   2   3  37       20.30       20.28      5.03 o 
   3   3  37       66.36       69.38      9.69 o 
   4   3  37       84.64       77.84      8.50 o 
   0   4  37        0.65        0.70      7.35 o 
   1   4  37       25.60       34.04      9.21 o 
   2   4  37        4.35       15.29      5.65 o 
   3   4  37       25.59       29.58      5.73 o 
   0   5  37      109.03       52.62     67.46 o 
   1   5  37        6.55       22.63      6.13 o 
   2   5  37       54.71       71.31      7.79 o 
   3   5  37       11.88       18.53      6.27 o 
   0   6  37        2.40        4.27     11.71 o 
   1   6  37      105.61       51.52     30.65 o 
   2   6  37       12.03       25.25      6.43 o 
   3   6  37       31.83       25.00     10.30 o 
   0   7  37        0.09       20.00     14.40 o 
   1   7  37      150.59      127.27     19.16 o 
   2   7  37      106.87      125.40     24.25 o 
   0   8  37      142.48      160.92     22.44 o 
   1   8  37        9.51       14.34      8.04 o 
   0   0  38       10.41       17.83     12.04 o 
   1   0  38        0.45        2.34     13.92 o 
   2   0  38       56.53       66.50     13.03 o 
   3   0  38        0.68       10.64      5.47 o 
   4   0  38       13.63       15.12      7.45 o 
   0   1  38        2.73       -1.73      7.84 o 
   1   1  38       28.45       26.62      6.47 o 
   2   1  38       22.61       26.99      5.32 o 
   3   1  38       53.95       67.83      6.59 o 
   4   1  38        3.36        6.14      7.65 o 
   0   2  38       71.93       76.30     11.83 o 
   1   2  38      317.81      322.65     13.26 o 
   2   2  38      107.60       96.73      9.11 o 
   3   2  38       36.26       33.26      4.42 o 
   4   2  38      183.01      176.87     10.68 o 
   0   3  38        0.44       -8.07     12.01 o 
   1   3  38       57.52       57.12      7.78 o 
   2   3  38       38.87       31.22     10.31 o 
   3   3  38      136.47      143.18     13.19 o 
   0   4  38       12.33       10.60     11.03 o 
   1   4  38       47.45       54.65     12.83 o 
   2   4  38      107.62      135.09     10.30 o 
   3   4  38       17.79       24.06      6.26 o 
   0   5  38       16.62       -0.41     10.10 o 
   1   5  38       16.24       26.32     10.24 o 
   2   5  38       43.28       45.96      7.19 o 
   3   5  38        4.70        8.24     10.17 o 
   0   6  38       10.15       15.64     14.16 o 
   1   6  38       52.39       41.97     12.96 o 
   2   6  38      109.55      101.44      9.44 o 
   0   7  38      433.29      425.46     31.85 o 
   1   7  38      188.24      184.63     18.92 o 
   2   7  38        9.07       19.67      7.48 o 
   0   8  38       46.35       45.33     17.58 o 
   1   8  38       84.50       91.76     21.48 o 
   1   0  39        5.55       10.83      8.77 o 
   2   0  39        7.68        6.40      9.15 o 
   3   0  39        3.70       13.01      6.05 o 
   0   1  39       81.89       76.21     11.58 o 
   1   1  39       15.13       12.09      6.15 o 
   2   1  39        3.02        3.37      4.32 o 
   3   1  39       14.43       16.67      4.75 o 
   0   2  39      367.95      345.35     23.58 o 
   1   2  39      189.52      213.02     11.90 o 
   2   2  39       72.54       67.22      7.24 o 
   3   2  39       79.74       78.47      7.91 o 
   0   3  39       27.47       26.50      9.98 o 
   1   3  39        2.92        1.40      6.01 o 
   2   3  39      124.45      124.11      9.81 o 
   3   3  39        8.22       18.33     12.17 o 
   0   4  39       11.75       19.54      9.70 o 
   1   4  39        3.03        3.80      4.12 o 
   2   4  39       15.38       28.02      9.56 o 
   3   4  39        0.59       14.64      8.05 o 
   0   5  39        3.81        0.10      8.19 o 
   1   5  39       10.94       16.69     13.33 o 
   2   5  39        5.04        8.44      5.86 o 
   0   6  39      164.57      172.04     24.92 o 
   1   6  39       41.65       51.95     10.76 o 
   2   6  39       45.30       57.82      9.39 o 
   0   7  39      273.47      271.89     29.55 o 
   1   7  39      106.55      119.80     12.06 o 
   0   0  40      147.80      160.64     22.36 o 
   1   0  40        9.52        1.46      8.69 o 
   2   0  40       22.02       16.46      9.19 o 
   3   0  40        0.16        5.09      6.43 o 
   0   1  40      310.78      305.24     18.50 o 
   1   1  40       32.94       30.54      7.13 o 
   2   1  40        0.43        0.07      7.76 o 
   3   1  40       35.65       35.60      5.75 o 
   0   2  40      465.72      462.29     28.34 o 
   1   2  40        3.91       15.76      6.60 o 
   2   2  40       88.68       96.34     10.02 o 
   3   2  40        0.41        9.36      7.42 o 
   0   3  40       77.34       93.53     13.12 o 
   1   3  40       80.05       76.86     11.26 o 
   2   3  40       52.56       66.47      9.82 o 
   3   3  40      104.64      106.49     15.16 o 
   0   4  40        0.85       -1.53     12.58 o 
   1   4  40       64.80       80.54     14.98 o 
   2   4  40        9.68       17.56      6.38 o 
   0   5  40        0.44        5.03      8.53 o 
   1   5  40       33.65       25.05     15.23 o 
   2   5  40       38.94       55.84     12.52 o 
   0   6  40       52.55       42.50     16.74 o 
   1   6  40      139.51      162.43     13.63 o 
   0   7  40       11.42       12.79     13.43 o 
   1   0  41        0.08        7.60      9.24 o 
   2   0  41        6.54        4.32      8.90 o 
   3   0  41       20.00       27.24      6.71 o 
   0   1  41      132.36      134.87     15.00 o 
   1   1  41       21.76       18.02      6.81 o 
   2   1  41       39.29       35.16      7.53 o 
   3   1  41       12.82       26.05      9.12 o 
   0   2  41      612.32      595.79     55.43 o 
   1   2  41       16.45        8.64      6.51 o 
   2   2  41        7.09        8.97      7.00 o 
   3   2  41       12.37       24.97      8.61 o 
   0   3  41       14.39       16.48      9.91 o 
   1   3  41       15.36       10.14      6.68 o 
   2   3  41       34.63       29.46      9.09 o 
   0   4  41        0.05       -8.82      8.31 o 
   1   4  41       12.45        7.69      8.14 o 
   2   4  41       10.47       22.61      8.16 o 
   0   5  41        1.60        6.63     12.26 o 
   1   5  41        1.26       -5.97      7.08 o 
   2   5  41        2.11       10.27     11.80 o 
   0   6  41       22.95       23.54     14.55 o 
   1   6  41       92.69      103.68     23.46 o 
   0   0  42        6.79       16.91     14.40 o 
   1   0  42       37.48       22.28     10.52 o 
   2   0  42       89.59      108.23     14.60 o 
   0   1  42        1.12        4.61      8.97 o 
   1   1  42        8.99        1.38      6.42 o 
   2   1  42        6.53        7.48      6.90 o 
   0   2  42      174.06      156.20     15.93 o 
   1   2  42       51.54       44.35      8.09 o 
   2   2  42       19.83       13.10      9.32 o 
   0   3  42        3.81       -2.21      9.04 o 
   1   3  42       51.84       58.48      8.75 o 
   2   3  42       31.72       34.67      7.82 o 
   0   4  42        3.81       -7.81     11.05 o 
   1   4  42       26.65       32.09     10.88 o 
   2   4  42       67.49       72.03     10.82 o 
   0   5  42       16.95       39.11     13.97 o 
   1   5  42       37.55       46.16      9.23 o 
   1   0  43        0.30       -1.09      8.75 o 
   2   0  43       29.01       20.49     14.59 o 
   0   1  43       11.08       25.90     25.13 o 
   1   1  43       28.42       30.06      8.01 o 
   2   1  43        5.00       -1.14      6.58 o 
   0   2  43       25.50       25.27     10.23 o 
   1   2  43      174.00      168.83     11.94 o 
   2   2  43       28.18       32.60      7.85 o 
   0   3  43       85.74       96.39     13.80 o 
   1   3  43       39.94       35.14      7.76 o 
   0   4  43       55.20       52.69     15.48 o 
   1   4  43        5.38       10.69      7.90 o 
   0   0  44       21.96       21.69     15.43 o 
   1   0  44        0.03      -12.61      8.41 o 
   0   1  44        3.83       -6.30      9.02 o 
   1   1  44      118.00      138.69     11.36 o 
   0   2  44       46.44       49.82     12.05 o 
   1   2  44       30.01       34.08      7.95 o 
   0   3  44      172.52      189.38     38.32 o 
   1   3  44       22.74       16.84      7.26 o 
   0   1  45        2.30       15.23     10.27 o 
                                                 
